# Supplementary material for: TRAL 2.0: Tandem Repeat Detection With Circular Profile Hidden Markov Models and Evolutionary Aligner
Source: Front Bioinform. 2021 Jun 25;1:691865. doi: 10.3389/fbinf.2021.691865 (PMC9581039; doi:10.3389/fbinf.2021.691865)
Supplement: Supplementary file 1 [file DataSheet1.ZIP]

Archive with 2 entries (2 files):
- Tab_S1_armrp_results.tsv
- Tab_S2_armrp.hmm
