# Supplementary material for: TRAL 2.0: Tandem Repeat Detection With Circular Profile Hidden Markov Models and Evolutionary Aligner
Source: Front Bioinform. 2021 Jun 25;1:691865. doi: 10.3389/fbinf.2021.691865 (PMC9581039; doi:10.3389/fbinf.2021.691865)
Supplement: Supplementary file 1 [file DataSheet1.ZIP › Tab_S1_armrp_results.tsv]

ID	Prob	LO
E9GI54_DAPPU	-1060.33248138	11.7320722893
E9GIS4_DAPPU	-2149.06148352	13.1369017398
E9GIS9_DAPPU	-417.478462281	12.4749683269
E9GJ38_DAPPU	-3829.74777623	8.17338329179
E9GJS5_DAPPU	-1022.91017622	12.4716245414
E9GKM8_DAPPU	-1181.8100555	10.1131565283
E9GN54_DAPPU	-431.535757059	10.8682318746
E9GRA4_DAPPU	-530.845476967	11.6378969594
E9GRL8_DAPPU	-1561.00546576	9.54376649629
E9GTR9_DAPPU	-1396.6275388	10.508918335
E9GU06_DAPPU	-1120.79510459	16.6837872766
E9GZ34_DAPPU	-1291.87239638	12.8139707594
E9H0L3_DAPPU	-1155.53620575	20.4282692403
E9H0U3_DAPPU	-1505.3454563	11.3276476067
E9H148_DAPPU	-574.481135302	45.0426357592
E9H478_DAPPU	-1125.83778731	20.0491890427
E9H6K8_DAPPU	-865.188112856	9.08812828043
E9H7X5_DAPPU	-3329.14473311	13.9332071647
E9H831_DAPPU	-221.675469502	18.3534535036
E9HA62_DAPPU	-596.207992269	61.993207162
E9FQM1_DAPPU	-210.084853224	13.4189215399
E9FRE5_DAPPU	-727.831906508	21.2764826883
E9FRP7_DAPPU	-1315.92104163	13.5407573373
E9FSN2_DAPPU	-779.555025961	9.892441379
E9HC71_DAPPU	-574.673824603	72.6211025352
E9HCB4_DAPPU	-1107.76069816	27.1830604703
E9HDL4_DAPPU	-688.46138295	16.7290505941
E9HDL8_DAPPU	-748.343577455	10.3389986267
E9HE00_DAPPU	-1205.60753716	10.7229292046
E9HF38_DAPPU	-1672.25922649	10.9494774121
E9HG28_DAPPU	-3206.71000244	9.9468857393
E9HIR3_DAPPU	-546.749898426	46.8779002421
E9HIZ6_DAPPU	-599.891949199	53.9391880653
E9HJ49_DAPPU	-479.422721296	13.0625221162
E9HLA9_DAPPU	-3424.37707509	9.23003635301
E9HM85_DAPPU	-1124.29491166	11.3775323094
E9HNB8_DAPPU	-348.801273421	16.0014009973
E9HPZ1_DAPPU	-660.006981345	15.1949100986
E9I0E5_DAPPU	-516.454392079	44.5649178824
E9I210_DAPPU	-785.413419584	20.4282692403
E9I4G5_DAPPU	-185.631353983	8.49153483481
E9FV40_DAPPU	-173.096101056	22.6296774921
E9FV85_DAPPU	-620.094290146	36.6335565687
E9FV99_DAPPU	-940.854097162	51.9258035484
E9FVG5_DAPPU	-774.460764086	31.5702250174
E9FZW8_DAPPU	-817.430863977	8.32839928954
E9G173_DAPPU	-1689.42153326	8.19727435535
E9G2Q9_DAPPU	-1241.27549259	9.33797605604
E9G464_DAPPU	-826.139793614	30.1937360346
E9G4J2_DAPPU	-345.88868752	22.3855502397
E9G4M9_DAPPU	-568.482653752	34.308571738
E9G5S3_DAPPU	-1149.11692657	11.6109041289
E9G6U1_DAPPU	-1016.86321331	63.8726811325
E9G738_DAPPU	-1786.02402743	10.3418278761
E9G798_DAPPU	-2380.35925193	8.1733832918
E9G7D9_DAPPU	-1115.28242802	19.311002616
E9G7Z4_DAPPU	-1002.75846409	8.14434991297
E9G932_DAPPU	-1115.79408438	8.98446469071
E9GET8_DAPPU	-1245.97498436	8.89226410163
E7F052_DANRE	-1281.32209583	27.680476613
E7F064_DANRE	-2620.67819031	25.1581518669
E7F083_DANRE	-991.727061183	58.8034218636
E7F187_DANRE	-668.16471045	10.7874832197
E7F1L0_DANRE	-1615.80636591	8.71026602351
E7F2J5_DANRE	-1190.05322724	12.5855887714
E7F2X3_DANRE	-1222.4601287	14.4980660996
E7F7U9_DANRE	-605.406831424	76.2878884701
E7F948_DANRE	-608.799082198	8.87317856956
E7F9N2_DANRE	-606.209563974	8.8248963416
E7FB07_DANRE	-1260.478578	61.1283364468
E7FBR0_DANRE	-893.28019174	24.1853978824
E7FC99_DANRE	-878.335396466	66.9639788416
E7FH61_DANRE	-1445.34202317	14.3958645732
F1Q8J9_DANRE	-1064.2590015	24.2899201523
F1QB53_DANRE	-678.411476553	72.6760903903
F1QBI9_DANRE	-1000.29547032	17.603641046
F1QF11_DANRE	-1721.92896166	54.8300178247
F1QG82_DANRE	-592.686424337	67.3169799345
F1QIP3_DANRE	-1366.28271019	8.37714478411
F1QJA6_DANRE	-3632.67637639	10.4326906857
F1QM03_DANRE	-604.845614418	72.0528527623
F1QNT8_DANRE	-418.612700212	17.458476074
F1QQD3_DANRE	-423.874733757	14.7823317618
F1QQZ1_DANRE	-1662.17858303	11.004975622
F1QTT3_DANRE	-868.287075104	60.2743650377
F1QU23_DANRE	-1157.53029528	16.7567867615
F1QU35_DANRE	-629.462857359	10.7355720003
F1QUV8_DANRE	-851.181110391	62.6801868107
F1QV11_DANRE	-923.105691665	9.16214353106
F1QWE6_DANRE	-971.608115051	22.2237641546
F1QXX0_DANRE	-629.391867301	10.39141562
F1QZ45_DANRE	-1226.39026453	9.72016138289
F1R1C2_DANRE	-225.524821158	17.6801972816
F1R606_DANRE	-593.532523154	63.6145871105
F1R8B4_DANRE	-3208.59135865	10.5661884665
F1R935_DANRE	-1802.27197575	8.68888414825
F1R953_DANRE	-996.821525881	24.5031744118
F1RAN8_DANRE	-559.285237757	15.064871615
sp|F1RCR6|TRIPC_DANRE	-2518.40013825	15.7389768462
F1RDM9_DANRE	-1128.54621666	13.4670830875
F1RDR1_DANRE	-1132.65558095	18.1610546961
F6NHQ0_DANRE	-4616.90812089	8.38398770722
F6NIY4_DANRE	-426.863209068	19.7148319038
F6PA07_DANRE	-1570.22761032	12.0520374918
F8W240_DANRE	-256.714647852	13.7618448057
sp|Q05AL1|ARMC8_DANRE	-831.770881047	34.2746067261
A0A0G2KCY3_DANRE	-832.421876542	11.1798413318
A0A0G2KDW7_DANRE	-578.504286308	10.0976785548
A0A0G2KFS5_DANRE	-584.798393767	13.3121273991
A0A0G2KH56_DANRE	-345.64314646	11.1268085349
A0A0G2KK10_DANRE	-363.69610792	8.7102660235
A0A0G2KLX6_DANRE	-773.556246289	9.94317159934
A0A0G2KRQ7_DANRE	-395.317778272	12.8023528182
A0A0G2KWS9_DANRE	-1865.63805288	8.47185651743
Q1LWL1_DANRE	-978.563051892	17.3606023419
sp|Q503E9|IMA6_DANRE	-608.062190571	73.7440518025
Q5RIH7_DANRE	-1094.9782504	11.6494081138
sp|Q5SPJ8|XPOT_DANRE	-1233.99442415	9.09555272375
sp|Q5TYQ1|ZYG11_DANRE	-940.792113694	10.2311803694
Q5TYZ5_DANRE	-1549.18490832	9.03092523247
Q5U373_DANRE	-410.542614091	16.3299748916
Q642H5_DANRE	-720.856479633	24.7292558182
Q68EK8_DANRE	-1133.19140758	15.0869809368
sp|Q6DGE9|UN45B_DANRE	-1167.63574129	16.7170577842
sp|Q6DRN3|NOC3L_DANRE	-1003.82433304	10.7005490648
Q6GMH8_DANRE	-601.606524796	39.1740936881
Q6P3I0_DANRE	-840.37165553	11.9717371081
sp|Q803M3|TEX10_DANRE	-1174.31883415	9.65871711767
Q8JFT7_DANRE	-589.137057062	71.9158806256
sp|Q8JGR7|INT7_DANRE	-1217.49329196	8.58938728244
U3JA44_DANRE	-1504.9529426	8.22610150624
U3JAI0_DANRE	-348.246878861	18.2385607291
A0A0G2L0T1_DANRE	-365.867761531	8.29823677256
A0A0G2L6J0_DANRE	-1636.38670612	8.12679373769
A0A0N4SUA5_DANRE	-941.323051564	63.8272410533
A0A0R4IC49_DANRE	-1187.51135418	19.831796117
A0A0R4IEY4_DANRE	-1957.44626579	9.0730970665
A0A0R4IGL5_DANRE	-922.051040983	10.9877407483
A0A0R4IIE0_DANRE	-996.945095678	14.0726630501
A0A0R4IJ75_DANRE	-2762.60472425	9.32730528813
A0A0R4IJN1_DANRE	-1034.47268219	8.752969918
A0A0R4ILS8_DANRE	-407.827695404	17.3374300798
A0A0R4ILU1_DANRE	-1360.88494956	11.5049176409
A0A0R4IMZ8_DANRE	-1105.38087728	15.5305834317
A0A0R4IV39_DANRE	-1149.26126275	17.1247475554
A0A0R4IWH7_DANRE	-3391.30621528	27.4136026962
A0A0R4IY84_DANRE	-3223.09670777	8.22395987062
A0A140LGN1_DANRE	-709.620374729	9.84306878997
A0A286Y804_DANRE	-1494.11430745	28.0085928805
A0A286Y970_DANRE	-904.42020533	18.1443489453
A0A286YA03_DANRE	-1274.26790843	11.9267599115
A2BGY1_DANRE	-1214.85294527	24.0166577213
A5PMS9_DANRE	-1176.44860587	21.6498784818
A5PMV7_DANRE	-722.431079422	25.0356940046
A8E7M5_DANRE	-1553.51531477	8.20737288835
sp|A9JRI0|HEAT6_DANRE	-1491.94817874	8.30337353109
B0BF33_DANRE	-1003.57464251	22.8218529696
B0UX67_DANRE	-3290.67947569	11.9737652906
B0V2S9_DANRE	-1486.66748602	27.0057678353
B8A5E7_DANRE	-2355.62148726	8.27886394285
B8A5L1_DANRE	-2352.84061746	10.9161950753
B8A6I4_DANRE	-943.198265503	8.13787258993
B8JHR9_DANRE	-1398.84080766	10.8525365212
B8JJ19_DANRE	-391.202931814	35.6976517909
B8JK90_DANRE	-685.548645629	16.7471630777
E7EXI3_DANRE	-1392.25048477	27.091158647
sp|Q9VJ87|CWC22_DROME	-1614.47742372	8.65633206642
sp|Q9VK45|TOR_DROME	-3153.57340497	9.97532213793
sp|Q9VM21|GUDU_DROME	-798.932319433	50.5006878209
Q9VN58_DROME	-3906.62142378	14.9846473629
Q9VPR5_DROME	-1688.40652144	12.6499528311
Q9VPY2_DROME	-989.512084838	8.43231556277
Q9VRS0_DROME	-522.331567312	39.8717944396
Q9VRV8_DROME	-1145.57531629	13.907366079
Q9VRV9_DROME	-1094.34613029	15.0670452622
Q9VSD6_DROME	-1343.41231573	8.53065022977
Q9VTM9_DROME	-1216.04765436	11.8983479851
Q9VZ07_DROME	-1313.03507601	13.1270967989
Q9W0F4_DROME	-1245.08347334	9.14022887902
sp|Q9W3E1|INT4_DROME	-1288.41710454	10.1695835687
sp|Q9W3N6|USO1_DROME	-1040.72937115	11.0880654194
Q9W4K1_DROME	-1430.04194938	16.5302663985
Q9W5D3_DROME	-1184.70312791	8.19914456584
Q9Y1T2_DROME	-1311.50517381	22.0504760315
A1Z6S7_DROME	-787.014055685	15.3601087365
A1Z7S0_DROME	-3060.09457923	9.32986961789
E1JJ52_DROME	-1979.89794156	8.4360200947
M9PF67_DROME	-1076.15596494	12.7131359847
sp|O18388|IMB_DROME	-1131.14383803	11.7012919996
O76521_DROME	-627.567596042	64.2703103382
sp|P18824|ARM_DROME	-998.68265176	66.072248052
sp|P36179|2AAA_DROME	-723.042084774	26.784753441
sp|P45437|COPB_DROME	-1215.54635258	10.2509126692
sp|P52295|IMA_DROME	-608.600522713	52.0543059095
sp|P91926|AP2A_DROME	-1184.39309811	10.0594015496
Q24253_DROME	-1141.66204748	20.4874462064
sp|Q6IDD9|SARM1_DROME	-1690.10310387	13.4747495317
sp|Q7K486|ARMC6_DROME	-571.698390793	14.7663153794
Q7PLI0_DROME	-969.639923626	25.1090204932
Q7PLL6_DROME	-3329.23878214	12.0443145893
sp|Q8I0G5|COPG_DROME	-1111.42259693	9.83929165509
sp|Q8INF7|DAAF5_DROME	-1076.43642334	11.2015439217
Q8IR94_DROME	-1072.27208185	10.2642715675
Q8IRH3_DROME	-1006.8661449	8.18717369951
Q95RI2_DROME	-369.414417685	13.1855620859
sp|Q9NBD7|CLASP_DROME	-1869.5523081	9.29182806713
Q9V455_DROME	-596.674830147	55.4415431283
Q9VAS9_DROME	-2977.23621772	23.4666188532
Q9VHW4_DROME	-1184.05860989	18.4597415146
E4XH80_OIKDI	-591.248457859	61.472900658
E4XHD0_OIKDI	-520.562191423	8.52366677449
E4XHU6_OIKDI	-1578.92536626	11.4403844539
E4XI90_OIKDI	-2442.54094322	8.71718711963
E4XIG8_OIKDI	-728.157585316	9.6371677074
E4XKY3_OIKDI	-2399.64853334	8.13550767732
E4XM21_OIKDI	-1016.66185472	9.63999496447
E4XMI9_OIKDI	-1198.01973029	12.1544120196
E4XN49_OIKDI	-402.829726138	20.7600091414
E4XRF1_OIKDI	-680.002618518	19.5718575355
E4XS86_OIKDI	-481.880393769	13.7807192439
E4XT97_OIKDI	-348.721260076	20.2113116605
E4XU76_OIKDI	-815.733572895	33.1922261763
E4XX06_OIKDI	-1534.26784341	9.05019544246
E4XXF2_OIKDI	-605.653760342	42.2374053482
E4WQD3_OIKDI	-1036.41002417	26.0945787831
E4WRI4_OIKDI	-1304.52372191	12.5114830948
E4WRJ7_OIKDI	-632.689810105	12.9284623851
E4WRT7_OIKDI	-1015.13474938	9.15300753308
E4WVD5_OIKDI	-1390.05507114	13.2997667954
E4WVU3_OIKDI	-2096.68720921	12.1003030412
E4WWE0_OIKDI	-1169.43713806	9.60458693536
E4WY15_OIKDI	-837.328210872	50.0261918886
E4WZU2_OIKDI	-1605.08706165	11.9418904262
E4X2V1_OIKDI	-1378.6066881	12.2505530692
E4X348_OIKDI	-2163.92650031	8.91093150696
E4X4R7_OIKDI	-755.868371177	57.5551438534
E4X522_OIKDI	-657.470425699	9.21004342739
E4X6A0_OIKDI	-876.317790096	26.5976792717
E4X811_OIKDI	-1103.16721368	8.3078226989
E4XCZ4_OIKDI	-644.815645018	14.9186356487
E4XDG3_OIKDI	-1133.64679048	11.9216221847
E4XDI5_OIKDI	-761.124742379	17.4052261574
E4XDI9_OIKDI	-709.34490392	15.3398493501
E4XFA6_OIKDI	-605.760664544	48.1957493064
E4XFJ2_OIKDI	-1617.58459534	8.10281633935
C3YF60_BRAFL	-610.7440953	8.1141585533
C3YGG4_BRAFL	-944.448577884	9.99764288197
C3YIE0_BRAFL	-1477.07484013	12.6115390728
C3YK34_BRAFL	-2890.45140472	16.1947949627
C3YKH8_BRAFL	-333.563195399	10.8280943786
C3YN32_BRAFL	-546.978928751	9.83762665014
C3YP19_BRAFL	-775.919694062	8.48140168672
C3YPC7_BRAFL	-2291.73856432	10.8171875338
C3YQ16_BRAFL	-827.568348178	8.97991918541
C3YRI2_BRAFL	-783.736408608	10.0074688974
C3YSW5_BRAFL	-214.147396375	12.5648591626
C3YTV2_BRAFL	-1559.90942852	10.6493147809
C3YUZ5_BRAFL	-746.36391185	11.107447322
C3YVY7_BRAFL	-3232.81161567	9.7629639655
C3YW47_BRAFL	-599.731877132	41.9086965407
C3YX73_BRAFL	-650.593442347	9.5836710312
C3YYS2_BRAFL	-840.605729366	32.4297280931
C3YYS4_BRAFL	-1335.14842434	8.38718674715
C3Z1G4_BRAFL	-1191.72776704	10.2868418517
C3Z397_BRAFL	-1669.03311571	16.4639162166
C3Z4H2_BRAFL	-784.470536785	21.1183492211
C3Z522_BRAFL	-770.909169589	9.26462093302
C3Z6A5_BRAFL	-1121.58603523	10.0231365319
C3Z8B9_BRAFL	-1195.17516686	11.1741091987
C3Z8J1_BRAFL	-1664.66373766	12.1020469127
C3XPR6_BRAFL	-916.047166123	24.1186790337
C3XPS2_BRAFL	-1817.68515484	9.01952712407
C3XPW0_BRAFL	-986.543154566	13.1737275613
C3XS17_BRAFL	-742.006202551	16.5621931685
C3Z8W1_BRAFL	-979.56843967	66.404035931
C3ZAH8_BRAFL	-2810.01573476	8.87435522569
C3ZBA2_BRAFL	-1072.5709723	23.3872129966
C3ZBB8_BRAFL	-292.89166105	24.3434944376
C3ZC73_BRAFL	-1789.83674264	49.8504779882
C3ZCA2_BRAFL	-1679.1984878	8.71005544041
C3ZDV2_BRAFL	-421.094619628	13.1045216079
C3ZEG0_BRAFL	-561.436200232	68.5671878787
C3ZH71_BRAFL	-278.72305397	8.28970486857
C3ZJ89_BRAFL	-358.23279628	17.1856682237
C3ZJI6_BRAFL	-183.169217267	8.24617117638
C3ZKK1_BRAFL	-1586.87444085	9.11021187292
C3ZKK3_BRAFL	-411.903622947	10.8367626146
C3ZLA1_BRAFL	-482.410628527	9.6868203136
C3ZM42_BRAFL	-594.030100779	80.0331530495
C3ZN84_BRAFL	-591.573894964	8.41917986509
C3ZQW1_BRAFL	-1221.23803828	13.1078491494
C3ZRB1_BRAFL	-619.454415542	9.02614936863
C3ZRE8_BRAFL	-661.120114922	16.863771428
C3ZRQ9_BRAFL	-1087.82286493	15.9853060438
C3ZS73_BRAFL	-1283.64857144	9.20547728198
C3ZT37_BRAFL	-1024.23810688	74.2398506554
C3ZV78_BRAFL	-572.866369178	10.8367626146
C3ZVA4_BRAFL	-687.76486917	9.56565941054
C3ZVN6_BRAFL	-365.018125921	14.5228311794
C3ZY91_BRAFL	-132.504332729	10.1782942889
C3XTJ8_BRAFL	-606.515760095	41.1553963532
C3XTT3_BRAFL	-1060.64359955	10.4816229268
C3XUE7_BRAFL	-2894.26552075	21.9837203447
C3XUI9_BRAFL	-477.290044412	15.5638498706
C3XUK8_BRAFL	-644.181540331	10.4746174749
C3XXJ8_BRAFL	-533.565651612	10.2725734381
C3XXY8_BRAFL	-1037.66325353	15.928002396
C3XY98_BRAFL	-1176.98734491	20.7390272359
C3XZA5_BRAFL	-1393.23851312	8.25229814939
C3XZF9_BRAFL	-3543.01586958	9.29975814163
C3XZU0_BRAFL	-1243.8447769	12.3997626792
C3Y1G9_BRAFL	-944.664353748	11.4717806766
C3Y1Q0_BRAFL	-1322.02279502	9.50595903989
C3Y251_BRAFL	-823.21104377	8.88626329846
C3Y322_BRAFL	-631.367499238	10.8779511032
C3Y345_BRAFL	-734.00969043	9.28534574761
C3Y388_BRAFL	-1133.23624976	8.95504992545
C3Y3N0_BRAFL	-1713.74885267	12.7187259185
C3Y3V3_BRAFL	-623.82517674	15.5297658759
C3Y528_BRAFL	-2391.48112183	9.29739307654
C3Y5L6_BRAFL	-407.548752401	18.6706967675
C3Y7L1_BRAFL	-1179.66849841	9.0743664335
C3Y8Q6_BRAFL	-1059.99804252	8.6725518907
C3Y954_BRAFL	-1387.15037488	9.10856249909
C3YB04_BRAFL	-672.959537169	12.6181184859
C3YB05_BRAFL	-546.58289881	9.43482835036
C3YBW8_BRAFL	-1804.05261688	12.0974974989
C3YCA2_BRAFL	-3244.03003025	10.5218028052
C3YCI3_BRAFL	-1226.40222094	10.4424015103
C3YCL3_BRAFL	-237.045242588	15.3142822647
C3YCU0_BRAFL	-2085.52885789	20.460039001
C3YDA5_BRAFL	-401.450008495	26.0121309043
C3YE46_BRAFL	-1209.57976985	11.1867714446
C3YE60_BRAFL	-1209.61058304	11.1867714446
C3YEZ0_BRAFL	-1276.11000031	70.108721173
B7PRS6_IXOSC	-890.744261618	9.34713839361
B7PUC1_IXOSC	-1926.09729359	9.96377688019
B7PVG3_IXOSC	-1109.30163192	10.1680145385
B7PVS5_IXOSC	-546.926808077	8.60502607424
B7PXZ9_IXOSC	-1274.56311208	9.12814389208
B7PZM3_IXOSC	-360.070986479	9.05862466395
B7PZP8_IXOSC	-884.968122171	8.77564272249
B7PZS4_IXOSC	-3009.71495375	15.0166451821
B7PZV0_IXOSC	-1643.35728313	11.3340164856
B7Q0A3_IXOSC	-1073.99006452	13.6625818951
B7Q0Q7_IXOSC	-191.110090512	10.8722993741
B7Q408_IXOSC	-2363.78770937	8.36409801404
B7Q445_IXOSC	-336.221568663	8.43661678854
B7Q4K1_IXOSC	-1340.55505353	15.2173691692
B7Q6V9_IXOSC	-1168.24869142	17.4279631839
B7QC38_IXOSC	-249.104150088	12.0875304405
B7QDL4_IXOSC	-488.331899944	17.704026174
B7QGW7_IXOSC	-944.087312387	68.5965650057
B7P0Y5_IXOSC	-352.96742025	11.2224907125
B7P1M7_IXOSC	-583.971516035	73.0476945052
B7P308_IXOSC	-483.571720443	8.89543460384
B7QKK9_IXOSC	-486.709501142	9.91313116812
B7QKR2_IXOSC	-246.689125446	35.3894444084
B7QL44_IXOSC	-662.766971543	28.7531268213
B7QLP6_IXOSC	-1567.34356349	9.79911021884
B7QMJ0_IXOSC	-539.698910723	15.9829374285
B7QNP2_IXOSC	-882.987416323	33.6215838924
B7QNR7_IXOSC	-1197.24097386	12.0811651925
B7P502_IXOSC	-632.614658077	9.59749924942
B7P748_IXOSC	-563.283906275	57.9853855106
B7P924_IXOSC	-728.425208517	16.7098856089
B7P9Z2_IXOSC	-1082.56517004	10.4879716953
B7PA24_IXOSC	-740.408248699	19.5119884835
B7PCY5_IXOSC	-664.755478329	10.9184130441
B7PHW3_IXOSC	-1244.20653118	9.12254611812
B7PJJ7_IXOSC	-2522.49507443	8.32736411076
B7PLF9_IXOSC	-849.404433081	15.8267221378
B7PMX4_IXOSC	-1285.20383279	9.886949775
B7PN02_IXOSC	-1171.18855472	9.26966081772
B7PPE6_IXOSC	-255.754683612	10.8687527461
B7PPS4_IXOSC	-386.565641354	14.0487736383
A7S6K4_NEMVE	-331.477094709	10.2483565651
A7S6Q5_NEMVE	-1108.2488121	11.3974271871
A7S6U9_NEMVE	-1123.30179695	17.4046759555
A7S7D4_NEMVE	-303.730728111	13.3436428737
A7S7L8_NEMVE	-380.273648608	13.585793442
A7S867_NEMVE	-234.477294342	9.4845343479
A7S9I9_NEMVE	-841.889673695	24.3610703353
A7S9K2_NEMVE	-585.456713869	25.8273139323
A7SAH1_NEMVE	-1649.65523708	11.8505294771
A7SCU6_NEMVE	-940.83394963	65.6075439122
A7SD78_NEMVE	-596.635333939	73.0981645935
A7SF56_NEMVE	-591.984455534	11.6545127844
A7SFT4_NEMVE	-243.554361987	12.5527594365
A7SG44_NEMVE	-1533.79365967	14.7052039952
A7SGP5_NEMVE	-3071.80058032	9.4270892227
A7SGX4_NEMVE	-995.239011544	8.94716469558
A7SH89_NEMVE	-257.489004445	9.58133396306
A7SHD1_NEMVE	-393.518158873	17.3521507103
A7SJK8_NEMVE	-1094.19005597	21.7955498718
A7SKI1_NEMVE	-389.93954589	9.27604131997
A7SKL8_NEMVE	-354.918560457	28.2968971107
A7SKL9_NEMVE	-519.922318212	46.5956940732
A7SML1_NEMVE	-2001.32815037	10.6831946573
A7SMS0_NEMVE	-1211.56339101	11.8877242433
A7SPT3_NEMVE	-383.113813066	8.1741974148
A7SQS6_NEMVE	-597.770689215	8.32976033921
A7SRG9_NEMVE	-3142.88173245	12.8795821299
A7SRI7_NEMVE	-724.720771132	16.1552578105
A7SRN6_NEMVE	-1115.4426567	14.2424558764
A7SRT0_NEMVE	-886.714860912	9.9829055598
A7SU01_NEMVE	-681.177662758	11.4260350823
A7SU43_NEMVE	-401.588755508	13.4449181256
A7SVB4_NEMVE	-1364.58521809	9.08172677977
A7SVV3_NEMVE	-1326.36619189	8.33612567029
A7SWI7_NEMVE	-470.825617091	48.4039756126
A7SXJ9_NEMVE	-223.345909284	11.1374293092
A7SYW3_NEMVE	-1466.94100275	8.96744916234
A7RES5_NEMVE	-595.789886538	15.5856731684
A7RFA0_NEMVE	-1314.25139238	29.9977080831
A7RGJ0_NEMVE	-216.715896175	8.91056669959
A7RGW7_NEMVE	-341.234710445	11.3692834187
A7RH33_NEMVE	-1187.34310852	11.6272176581
A7T055_NEMVE	-600.868173256	58.1138355379
A7T0H9_NEMVE	-161.381771483	9.3816635778
A7T0I3_NEMVE	-700.627508642	21.4133683961
A7T327_NEMVE	-342.357728069	10.6794571686
A7T4E9_NEMVE	-665.974346231	16.4078401131
A7T4F4_NEMVE	-414.211581985	63.9993442261
A7T4W8_NEMVE	-296.254199387	9.49196484457
A7T597_NEMVE	-212.782113498	10.4429223817
A7T5D2_NEMVE	-407.61674996	13.6160995669
A7T5I5_NEMVE	-338.00716174	11.4260350823
A7T5P6_NEMVE	-241.976287392	14.1703548297
A7T5R2_NEMVE	-226.134010934	9.76010288256
A7T6J5_NEMVE	-159.531225324	16.0693165322
A7T7L2_NEMVE	-167.212868829	8.49751913085
A7T8W3_NEMVE	-180.251633761	9.48792085077
A7T924_NEMVE	-429.918878703	10.2448412324
A7TAT3_NEMVE	-208.544858302	18.4262367466
A7TBY4_NEMVE	-602.551591127	12.1789759675
A7TCV8_NEMVE	-190.693020762	10.1153669089
A8DVI3_NEMVE	-657.647976788	19.6592744165
A7RHP9_NEMVE	-630.821843461	53.3487024148
A7RI49_NEMVE	-728.675582501	19.7646880646
A7RIX9_NEMVE	-361.910660437	10.0749971639
A7RJA5_NEMVE	-679.81876726	10.5957954148
A7RJI2_NEMVE	-149.774280475	10.4057585269
A7RJY7_NEMVE	-495.927140021	14.6571131198
A7RKS9_NEMVE	-241.468731943	9.46394444652
A7RPM5_NEMVE	-402.124994772	26.713141549
A7RPY8_NEMVE	-1003.48595146	14.0767988305
A7RQV3_NEMVE	-822.891096777	17.5782417452
A7RRS5_NEMVE	-1268.77629308	23.2150904574
A7RRY8_NEMVE	-612.481734486	19.3283664425
A7RSQ0_NEMVE	-861.213702212	11.6001391153
A7RT55_NEMVE	-530.320749627	8.41653907273
A7RU69_NEMVE	-1031.86707402	12.9318640575
A7RU99_NEMVE	-3154.02813906	11.5715871675
A7RVZ7_NEMVE	-962.446073796	11.7540618798
A7RW43_NEMVE	-1289.62621834	10.1922374924
A7RWF0_NEMVE	-824.101114752	9.47681721687
A7RWP4_NEMVE	-1111.8717846	10.6550952405
A7RX85_NEMVE	-433.494399115	8.250283023
A7RXR2_NEMVE	-971.657199791	68.6706896275
A7RY53_NEMVE	-1558.92157037	44.7514192747
A7RZ36_NEMVE	-752.847891928	12.7584109025
A7RZB8_NEMVE	-2475.27262234	9.81297879956
A7S041_NEMVE	-1674.50811189	10.634353336
A7S0C2_NEMVE	-1177.59016603	14.0612558255
A7S1S2_NEMVE	-707.318659473	9.02565936215
A7S260_NEMVE	-600.605959921	42.4794072623
A7S3Q9_NEMVE	-500.807456873	11.1220929126
A7S450_NEMVE	-402.815969906	14.2358528138
sp|Q10953|WRM1_CAEEL	-1018.87347331	12.9114440948
sp|Q18825|BAR1_CAEEL	-1028.4633835	17.5627622138
sp|Q19753|YU0O_CAEEL	-1186.95382169	9.73225449189
sp|Q19969|IMA3_CAEEL	-588.251022489	64.8455186878
Q20273_CAEEL	-663.816230087	8.06068543166
Q20703_CAEEL	-602.039962026	13.6249375313
Q21225_CAEEL	-870.543032364	14.033275455
sp|Q22560|IMA1_CAEEL	-664.993196541	12.6547586842
sp|Q23495|HEAT1_CAEEL	-2072.05893344	10.6916431134
Q5WRL4_CAEEL	-405.730071704	10.379301589
Q7Z151_CAEEL	-1827.63628933	9.1079303984
sp|Q95Q95|TOR_CAEEL	-3451.99908124	8.65714129945
Q9BIB8_CAEEL	-1139.87539915	11.7281867822
Q9N4F3_CAEEL	-1193.10344284	18.2195343112
Q9N5V3_CAEEL	-1393.79742342	9.58606925887
Q9TYW8_CAEEL	-426.431082991	10.0622970178
sp|Q9U2M1|CND1_CAEEL	-1904.61208374	9.95038060583
sp|Q9U308|JAC1_CAEEL	-1555.83064056	21.8143685433
A0A131MBF9_CAEEL	-1143.29710242	9.54010567572
V6CLA7_CAEEL	-3313.9460466	9.59786206446
sp|G5ECH5|PP4R1_CAEEL	-1958.13286074	8.02747087159
G5EDW9_CAEEL	-1148.71230743	9.61883442691
G5EEQ8_CAEEL	-1672.65989276	14.4520328007
G5EFA7_CAEEL	-934.922951815	11.2136998242
G5EGG0_CAEEL	-1185.82915923	9.12069012277
H2KZP1_CAEEL	-883.467850455	12.5434441017
O18167_CAEEL	-1353.7836509	8.88958516796
sp|O18211|MO25M_CAEEL	-420.444429949	12.0982252738
sp|O44326|HMP2_CAEEL	-834.0069882	28.6757530563
O45718_CAEEL	-1180.4810547	13.0651331713
sp|P84199|NEKL4_CAEEL	-1242.42646261	16.6754523728
sp|P91276|IMA2_CAEEL	-628.893267721	45.7105785063
sp|Q09221|CPNA2_CAEEL	-9626.45553849	8.23381457625
sp|Q09543|2AAA_CAEEL	-719.1191905	24.2698356901
F7BCC2_ORNAN	-1374.49581797	10.3410984629
F7BMZ7_ORNAN	-167.900062449	12.7705026759
F7BQ29_ORNAN	-1216.27923911	9.07712170034
F7BSW2_ORNAN	-879.978708557	8.81887873049
F7BWK1_ORNAN	-477.697660184	8.79544854318
F7CGZ7_ORNAN	-1289.06216393	26.3972773855
F7CK57_ORNAN	-735.13346432	23.4739006429
F7CLG5_ORNAN	-553.450445358	36.0641328998
F7CLZ4_ORNAN	-1022.26321388	66.7411133112
F7CYM9_ORNAN	-1494.40707889	10.3718456979
F7CZ62_ORNAN	-773.719920836	17.5047880985
F7DH15_ORNAN	-1233.22988527	11.1526541159
F7DLE9_ORNAN	-252.141188715	36.2118463234
F7DTT9_ORNAN	-350.373885287	9.03429576899
F7DY43_ORNAN	-568.773284089	9.67056758559
F7E007_ORNAN	-416.495649244	19.5487397583
F7E1M7_ORNAN	-247.108432425	36.9723305354
F7EA66_ORNAN	-1141.95734364	15.4452875535
F7EFP8_ORNAN	-173.626886804	9.52348244087
F7EHV1_ORNAN	-1159.39145937	11.7234011389
F7ESD6_ORNAN	-1201.51263879	10.731841769
F7EXA9_ORNAN	-648.717436954	31.5849174587
F7FC33_ORNAN	-2566.47787068	16.7727366874
F7FP39_ORNAN	-2258.16579683	8.75106799008
F7FQ47_ORNAN	-329.810719068	9.87964129212
F7FU31_ORNAN	-604.894094842	78.6552492364
F7FXJ5_ORNAN	-1044.02756862	19.4901130702
F7G0G1_ORNAN	-328.640093954	21.0030885933
F7G2K1_ORNAN	-521.974987674	9.22657952143
F7G977_ORNAN	-1489.04022452	8.54750754923
F7GBF4_ORNAN	-648.90354228	18.8094098612
K7E6I2_ORNAN	-345.429892567	8.62019334796
K7E7X4_ORNAN	-243.758530297	15.1311462731
K7E809_ORNAN	-360.864345806	11.886569073
K7E9N9_ORNAN	-160.701998099	9.54498699321
F6PR14_ORNAN	-1542.36351872	9.68613663143
F6QBQ8_ORNAN	-237.540215338	8.75444353283
F6QCZ7_ORNAN	-607.446550207	10.9369285758
F6QHY0_ORNAN	-1913.52115297	10.4595387705
K7EDM8_ORNAN	-1457.38626214	10.4416718955
K7EE40_ORNAN	-167.8474739	9.10091825292
K7EFY1_ORNAN	-238.286204326	22.2850604778
K7EGC6_ORNAN	-179.343207246	8.97266925259
K7EHL7_ORNAN	-228.117063174	13.1842036894
F6QJF4_ORNAN	-603.315958018	9.95772046449
F6QL91_ORNAN	-1207.61637526	58.2740662528
F6QMI8_ORNAN	-291.287233917	20.8817157506
F6RAS0_ORNAN	-219.910544669	15.3078503634
F6RK29_ORNAN	-600.020947858	65.0177230944
F6RZA2_ORNAN	-333.922191451	12.0837824791
F6S221_ORNAN	-2809.97513428	11.9532104147
F6S560_ORNAN	-1115.72807611	12.206534386
F6SAJ5_ORNAN	-610.17179322	78.1218228654
F6STQ4_ORNAN	-459.813987252	12.5433963293
F6TEB7_ORNAN	-485.54261267	9.76996599216
F6TJ07_ORNAN	-581.064032101	61.029032993
F6U640_ORNAN	-929.782884305	14.6889168097
F6U724_ORNAN	-1116.09376744	10.2308960366
F6VF27_ORNAN	-1133.90401705	20.5911102306
F6VYA5_ORNAN	-1299.82614959	12.2614814763
F6W5Q4_ORNAN	-463.619974153	15.5286199023
F6W5W7_ORNAN	-598.554889248	73.1438178726
F6WBA3_ORNAN	-1293.05520146	8.34558460411
F6WBD5_ORNAN	-925.754117252	69.3069890549
F6WBV1_ORNAN	-622.773257965	14.5026778801
F6WQJ8_ORNAN	-1021.46665198	20.8637475783
F6WTD0_ORNAN	-1462.86891729	8.535983366
F6X2A7_ORNAN	-1251.78222686	8.70180425659
F6X8Z7_ORNAN	-2052.37287242	11.5873844502
F6XHR3_ORNAN	-496.901215694	8.84400672729
F6YIG6_ORNAN	-755.588311091	27.6105229013
F6YJ63_ORNAN	-3486.09481209	27.5837419024
F6YKB3_ORNAN	-1102.49533237	9.01417395798
F6ZKK9_ORNAN	-200.350099265	16.6690204715
F6ZXC2_ORNAN	-188.151719931	10.027735581
K7JD20_NASVI	-477.796084343	8.07979203824
K7JEZ5_NASVI	-342.82116997	15.7886996559
K7JQI0_NASVI	-1079.49852082	14.7307120835
K7JX25_NASVI	-1558.59529828	8.54060952437
X2BDQ4_NASVI	-1546.61489939	10.7908359731
A0A0B4J2S2_NASVI	-3153.90130165	10.6505110831
K7IMZ7_NASVI	-1091.98130814	9.33176285992
K7INN0_NASVI	-801.327632057	24.8601756326
K7INP2_NASVI	-405.331479859	18.2895115939
K7INW5_NASVI	-1710.88926421	12.8470798128
K7IPL8_NASVI	-1736.36406929	10.4990595684
K7IPV2_NASVI	-1659.72488407	11.2047383368
K7IQ17_NASVI	-1469.33212926	10.3603000777
K7IQ26_NASVI	-1400.16093957	8.77673221054
K7IQL5_NASVI	-1171.64304055	9.00270769149
K7IRK4_NASVI	-414.096628522	15.2435695914
K7IRS3_NASVI	-4954.35234956	11.8398640503
K7IRT0_NASVI	-904.950252496	9.3112948429
K7IS21_NASVI	-1859.23127227	12.0888596636
K7ISE6_NASVI	-1144.18743949	20.6069162755
K7IT06_NASVI	-1607.92486718	9.60653321486
K7ITR9_NASVI	-618.987614218	14.6837208567
K7ITV3_NASVI	-2111.40566144	14.879414796
K7IU38_NASVI	-1704.92453657	8.4109453598
K7IUK9_NASVI	-1229.72376188	20.8453653025
K7IVT5_NASVI	-2673.95834155	15.204364682
K7IW24_NASVI	-1152.17784939	15.441852566
K7IW91_NASVI	-728.793425805	23.1648168104
K7IWB7_NASVI	-988.849564526	24.6747812628
K7IWJ5_NASVI	-1356.81791457	10.2903280599
K7IWY7_NASVI	-988.205410847	9.42558962658
K7IX70_NASVI	-844.457948614	47.149908245
K7IXC7_NASVI	-644.190431748	41.0734982584
K7IY42_NASVI	-889.452124804	22.9844997503
K7IYE4_NASVI	-1001.53935605	8.88509995309
K7IYX3_NASVI	-3042.23566543	22.6081579186
K7IZ17_NASVI	-1200.77668967	8.06663536551
K7IZT3_NASVI	-571.560413814	40.9828247796
K7J1Y1_NASVI	-1661.4830862	11.2047383368
K7J229_NASVI	-608.790352964	69.4806107247
K7J2H9_NASVI	-570.611772805	13.0752683774
K7J301_NASVI	-1208.51974474	9.7713049757
K7J3D8_NASVI	-968.210998187	9.46582550545
K7J3R7_NASVI	-1194.82383872	11.5530715023
K7J6I5_NASVI	-963.00509671	65.9659659485
K7J7M8_NASVI	-1085.02523542	14.8197638851
K7J8A6_NASVI	-3265.96537482	14.3839738192
K7J8W0_NASVI	-1048.56213998	11.6480200819
K7J8X3_NASVI	-541.983490604	63.0830514487
K7J9M2_NASVI	-1713.7523968	9.20857088719
K7J9Z2_NASVI	-1479.561346	13.5576186183
K7JA81_NASVI	-1039.37545532	12.7009901378
K7JA91_NASVI	-2382.39143849	10.0510891532
K7JAT7_NASVI	-279.180125323	19.8880967787
K7JC57_NASVI	-487.822326518	9.47215501196
H9JHT9_BOMMO	-434.022306054	8.93385356971
H9JJ01_BOMMO	-655.914428301	9.40378932374
H9JJ33_BOMMO	-2016.10762446	9.00311485369
H9JM75_BOMMO	-2949.42968082	8.97058014364
H9JP65_BOMMO	-930.874720507	8.69630624094
H9JP97_BOMMO	-594.576267256	45.8110628303
H9JQ17_BOMMO	-748.940489574	18.8638080301
H9JQE3_BOMMO	-332.572633044	33.6666658061
H9JRW7_BOMMO	-952.692353465	12.1789803934
H9JSM1_BOMMO	-918.103887808	12.8083709931
H9JSP5_BOMMO	-590.899468469	66.4485855097
H9JTR0_BOMMO	-1045.17886607	14.5591681137
H9JU58_BOMMO	-378.176795831	13.2097908112
H9JUA6_BOMMO	-469.723231408	8.35171285755
H9JUD3_BOMMO	-1162.29290982	15.3592726169
H9JVL7_BOMMO	-3161.88609261	19.4432499106
H9IT48_BOMMO	-147.821205792	8.8380860175
H9IVU9_BOMMO	-1720.64948954	8.19949941131
H9IXN0_BOMMO	-654.326850518	9.16984919117
H9IYA4_BOMMO	-730.692634021	23.3940684787
H9IYB8_BOMMO	-2361.31359857	9.1606074046
H9IYK6_BOMMO	-731.748330076	21.2786938875
H9J005_BOMMO	-3262.62637272	12.2498752649
H9J0D6_BOMMO	-1077.15553142	12.9433221025
H9J0G4_BOMMO	-850.029385343	11.0257548262
H9J1H8_BOMMO	-689.434035484	11.0536402621
H9J298_BOMMO	-1015.87899983	8.7113213591
H9J2M1_BOMMO	-597.109241888	59.7599763667
H9J3N3_BOMMO	-1727.9394371	8.79465023405
H9J7H4_BOMMO	-1173.04014063	9.23861131841
H9J7J2_BOMMO	-601.632492687	9.9598928821
H9J807_BOMMO	-880.451507332	11.7877181594
H9J889_BOMMO	-1118.13681415	22.9998969341
H9J8C2_BOMMO	-735.089442271	17.0385313136
H9J9H6_BOMMO	-4772.34600055	12.2718550611
H9J9M5_BOMMO	-718.919534237	12.5255251114
H9JB15_BOMMO	-788.252511838	47.4106503418
H9JB75_BOMMO	-1373.33451529	13.60883361
H9JBF6_BOMMO	-1683.92798988	12.2816016233
H9JBR4_BOMMO	-911.486851283	63.9734028612
H9JD17_BOMMO	-397.162130547	8.62544831119
H9JDE2_BOMMO	-2251.61543939	12.4525274664
H9JDQ7_BOMMO	-518.352968632	26.0787719422
H9JDZ8_BOMMO	-560.037990368	9.38051407288
H9JEJ0_BOMMO	-1084.50097627	8.60447623066
H9JF53_BOMMO	-1141.57326211	9.01829607836
H9JH82_BOMMO	-694.676325672	10.2159733962
H9JHC3_BOMMO	-2502.42734673	9.33549651646
H9JHC7_BOMMO	-2729.30861908	8.76093117607
A0A158P0F6_ATTCE	-1240.87436083	8.56495793592
A0A158P0S8_ATTCE	-1645.5200977	11.2436768981
A0A158P0X5_ATTCE	-852.854477695	21.0125060369
A0A158P2H5_ATTCE	-492.84990368	20.7181002113
A0A158P2Z8_ATTCE	-1997.29740233	9.54433570397
A0A158P307_ATTCE	-1838.27408134	14.1034715998
A0A158P3B4_ATTCE	-629.1581596	35.8125355808
A0A158P3J6_ATTCE	-594.974438228	59.1545295065
A0A158P3N4_ATTCE	-1796.87426021	11.5761951845
A0A158P3T6_ATTCE	-625.97657505	72.1665489075
A0A158N968_ATTCE	-1196.25882373	8.02533429523
A0A158N9Y8_ATTCE	-1098.11614251	9.64484220168
A0A158NAZ5_ATTCE	-1083.2922762	11.8430556804
A0A158NBU8_ATTCE	-1144.30826891	21.2708613365
A0A158NCA7_ATTCE	-2586.87664341	13.7955958986
A0A158NCH0_ATTCE	-1628.63488387	10.0701748378
A0A158NCK3_ATTCE	-1500.97379943	9.67818498138
A0A158NCQ5_ATTCE	-1421.48716929	8.27898355298
A0A158NCT3_ATTCE	-393.030860858	15.6396994019
A0A158ND11_ATTCE	-1124.88215242	13.1432469347
A0A158ND49_ATTCE	-962.810301048	67.6028147228
A0A158ND75_ATTCE	-919.153110883	10.0119899029
A0A158NDM8_ATTCE	-960.275371349	8.41276825005
A0A158NE65_ATTCE	-443.378278875	10.0809540436
A0A158NE81_ATTCE	-1310.68339806	9.99539867719
A0A158NEB4_ATTCE	-760.51086087	14.1689785107
A0A158NET3_ATTCE	-1413.56113288	14.6268719909
A0A158NF49_ATTCE	-1124.14406711	14.4600253007
A0A158NHQ4_ATTCE	-2391.27980028	8.53896290806
A0A158NI74_ATTCE	-866.46734385	45.6111463514
A0A158NIV3_ATTCE	-1322.61536964	22.6077187174
A0A158NIX0_ATTCE	-983.397422781	19.4741484051
A0A158NJD9_ATTCE	-3524.32173182	21.2526336388
A0A158NK46_ATTCE	-1187.40503784	9.36406675811
A0A158NLS2_ATTCE	-1670.90545213	10.6488894542
A0A158NLX9_ATTCE	-571.598333036	24.8467035359
A0A158NM13_ATTCE	-1238.10918758	8.22576383117
A0A158NMW0_ATTCE	-1563.74186886	9.67177436042
A0A158NND3_ATTCE	-1173.53881427	20.0111693417
A0A158NQJ0_ATTCE	-1497.29237743	12.1498275803
A0A158NQR2_ATTCE	-3331.54931786	11.9725929774
A0A158NQV5_ATTCE	-1011.62440416	27.0168070921
A0A158NRB8_ATTCE	-4227.22744142	9.69569757473
A0A158NU26_ATTCE	-1126.15569743	10.4199227098
A0A158NV79_ATTCE	-1394.27972901	9.97114095669
A0A158NVJ2_ATTCE	-605.117395144	54.792879018
A0A158NWA4_ATTCE	-1187.59075626	10.5255993042
A0A158NWH3_ATTCE	-970.186894762	10.241644825
A0A158NX01_ATTCE	-738.074202364	8.59468089777
A0A158NXA6_ATTCE	-626.127180981	16.3094067049
A0A158NXP8_ATTCE	-725.968728509	24.8335220832
A0A158NXV3_ATTCE	-1210.68510954	8.53131748535
H3EHQ9_PRIPA	-1802.30889962	10.5350741813
H3ELP3_PRIPA	-618.903742942	31.0179535692
H3EQH4_PRIPA	-1263.92215869	8.09225628987
H3F5M0_PRIPA	-717.701637143	26.1107783942
H3F6E9_PRIPA	-600.698727331	68.0081902486
H3F8D9_PRIPA	-1522.66669169	11.7600840015
H3DU77_PRIPA	-472.608055141	10.2230738291
H3FHD2_PRIPA	-1402.65556963	8.15473218363
H3FHX7_PRIPA	-732.012431473	10.6599306484
H3FNC8_PRIPA	-320.461477642	8.70306107805
H3FQI3_PRIPA	-1997.17124257	10.2527801355
H3FU95_PRIPA	-531.71968713	9.23753255769
H3FVG1_PRIPA	-564.53023374	21.3926075505
H3FYF0_PRIPA	-2052.65804085	11.3609500009
H3G254_PRIPA	-922.313346561	13.7385485709
H3DXL7_PRIPA	-436.21726682	14.4238552639
H3DYD4_PRIPA	-1062.11753008	19.1937046596
H3DYE1_PRIPA	-1646.1766201	11.7880091367
H3E195_PRIPA	-357.338877551	11.1895484262
H3E1C5_PRIPA	-509.421438915	9.01152307677
H3E373_PRIPA	-301.089500664	11.6334611024
K1Q880_CRAGI	-1032.93333646	17.5889775048
K1Q8K2_CRAGI	-617.166922025	22.6634036739
K1Q8S0_CRAGI	-842.069885337	8.707910437
K1Q8T3_CRAGI	-585.419982707	68.6152469061
K1Q9J5_CRAGI	-1386.52257485	8.37028264938
K1QAB1_CRAGI	-1237.7223385	8.82386243881
K1QBK6_CRAGI	-1756.19086486	10.3681137287
K1QC11_CRAGI	-1082.9784617	11.9189549763
K1QCK4_CRAGI	-2079.41766229	10.8279510614
K1QD73_CRAGI	-1078.69215948	17.9090552476
K1QET6_CRAGI	-2732.62002522	9.38851084387
K1QEZ5_CRAGI	-1068.16953234	9.05958182222
K1QG87_CRAGI	-1305.21674577	12.2735347061
K1QGK2_CRAGI	-1225.17816628	8.57441842765
K1QHY6_CRAGI	-753.214701109	18.4027715338
K1QIP0_CRAGI	-617.354432447	16.9321328766
K1QJ87_CRAGI	-1299.1736076	9.99808780163
K1QJN8_CRAGI	-1341.93157288	9.26017219961
K1QQ16_CRAGI	-1165.50432379	17.1233360055
K1QQE8_CRAGI	-504.413201648	15.5786082718
K1QRL4_CRAGI	-1382.97899138	10.6359111772
K1QT98_CRAGI	-395.775589519	17.0497401042
K1QVN3_CRAGI	-1145.35925294	9.32685967522
K1QWM5_CRAGI	-1229.07989844	41.5347246208
K1QWZ8_CRAGI	-1398.61316543	56.399841561
K1QZR5_CRAGI	-1106.41824469	13.8386300094
K1P6F0_CRAGI	-1048.86431717	14.1718187966
K1P8S5_CRAGI	-2019.97952173	8.73375111117
K1P951_CRAGI	-1828.15393625	8.50851452194
K1R2V1_CRAGI	-2545.19232508	16.3485960105
K1RBJ3_CRAGI	-3135.90417476	11.7545988698
K1RBZ8_CRAGI	-531.088230143	57.3686499627
K1RMW1_CRAGI	-3345.02335171	9.4547188321
K1RPP1_CRAGI	-1533.68547494	11.0860172466
K1RVE6_CRAGI	-645.647952739	10.694661742
K1RYV3_CRAGI	-961.733006082	11.4816546128
K1S2N7_CRAGI	-2641.32654569	12.9932137001
K1S6V7_CRAGI	-1303.72071717	20.9947772907
K1PAR4_CRAGI	-1170.38194639	21.3194193316
K1PGI1_CRAGI	-606.682688641	15.0790974294
K1PH11_CRAGI	-214.910360296	15.5463214634
K1PHP5_CRAGI	-808.899616441	24.733093091
K1PJ06_CRAGI	-712.324083562	66.7015669804
K1PJ96_CRAGI	-2293.79652112	11.0270296596
K1PJA8_CRAGI	-1347.97902181	9.63665089696
K1PK85_CRAGI	-1559.50063793	13.8307455722
K1PK87_CRAGI	-2426.51250698	15.1437719158
K1PNC6_CRAGI	-1070.2392694	51.3403055985
K1PQB5_CRAGI	-4758.54797168	21.4633136711
K1PQU8_CRAGI	-596.261488889	44.3755778966
K1PQZ3_CRAGI	-1284.82017135	67.9998479701
K1PTJ9_CRAGI	-1156.64098556	8.19548808821
K1PTW6_CRAGI	-281.383312725	10.7117121434
K1PUK3_CRAGI	-577.333587078	13.8950298981
K1PV28_CRAGI	-1544.92436316	24.3542493868
K1PV79_CRAGI	-610.257660052	70.8750480382
K1Q0L6_CRAGI	-2394.69855804	17.1496454888
K1Q128_CRAGI	-733.436505556	60.5686608819
K1Q1L1_CRAGI	-885.572394024	15.069660991
K1Q3F9_CRAGI	-799.834011563	26.5924930596
K1Q4B6_CRAGI	-649.173934889	13.4540021377
K1Q4U7_CRAGI	-2453.74618959	13.168352371
sp|Q16401|PSMD5_HUMAN	-625.63913765	10.1240028538
sp|Q5H9R7|PP6R3_HUMAN	-1094.80784429	8.18262400375
sp|Q5T2S8|ARMC4_HUMAN	-1255.33065967	63.1047628615
sp|Q5T9G4|ARM12_HUMAN	-422.146996828	12.0460382276
sp|Q5W041|ARMC3_HUMAN	-1026.29192493	67.9646772127
sp|Q68CQ1|MROH7_HUMAN	-1659.84613531	14.6769959858
sp|Q6NUP7|PP4R4_HUMAN	-1099.29535876	9.96054572924
sp|Q6NXE6|ARMC6_HUMAN	-625.944093066	12.1541793803
sp|Q6PIY5|CA228_HUMAN	-546.624289859	8.2831417435
sp|Q6SZW1|SARM1_HUMAN	-890.40857549	19.0298884227
sp|Q6ZS17|RIPR1_HUMAN	-1508.55390319	9.09097804494
sp|Q6ZUA9|MROH5_HUMAN	-1690.13776001	9.6379233798
sp|Q6ZWH5|NEK10_HUMAN	-1462.65460599	23.1220892616
sp|Q7L311|ARMX2_HUMAN	-761.852744524	16.5137685982
sp|Q7RTR2|NLRC3_HUMAN	-1326.26059753	8.49987640469
sp|Q7Z3E5|ARMC9_HUMAN	-1021.88005549	9.01322060436
sp|Q7Z3U7|MON2_HUMAN	-2180.13681254	8.56634346474
sp|Q7Z460|CLAP1_HUMAN	-1901.44853913	9.82505218616
sp|Q7Z4Q2|HEAT3_HUMAN	-845.23420968	12.9737696959
sp|Q7Z5J8|ANKAR_HUMAN	-1802.8528795	40.0340231019
sp|Q86VP6|CAND1_HUMAN	-1545.70199252	9.98888331476
sp|Q86XI2|CNDG2_HUMAN	-1462.48632991	8.77340781632
sp|Q86Y56|DAAF5_HUMAN	-1067.98707562	10.6147608834
sp|Q8IUR7|ARMC8_HUMAN	-826.404351611	38.7135700073
sp|Q8IWX7|UN45B_HUMAN	-1163.43724254	13.700040358
sp|Q8IZE3|PACE1_HUMAN	-927.941428875	8.49209819052
sp|Q8N112|LSME2_HUMAN	-196.698170358	8.59149361068
sp|Q8N201|INT1_HUMAN	-2757.58331419	9.04228821595
sp|Q8N2F6|ARM10_HUMAN	-414.704418743	16.2960567745
sp|Q8NEN0|ARMC2_HUMAN	-1076.48552062	16.7735244708
sp|Q8TCG1|CIP2A_HUMAN	-1132.75859575	9.81595144253
sp|Q8TEX9|IPO4_HUMAN	-1347.54743204	11.5653970657
sp|Q8TF05|PP4R1_HUMAN	-1196.72025536	13.7302936699
sp|Q92538|GBF1_HUMAN	-2344.09266857	8.32612650091
sp|Q92616|GCN1_HUMAN	-3345.53707454	10.3907491571
sp|Q92845|KIFA3_HUMAN	-999.02417628	19.9493709473
sp|Q92973|TNPO1_HUMAN	-1145.57514257	18.8963630263
sp|Q96C12|ARMC5_HUMAN	-1137.43844308	14.4845881509
sp|Q96DC7|TMCO6_HUMAN	-598.348537872	22.6577842616
sp|Q96HW7|INT4_HUMAN	-1212.54789846	13.3383537307
sp|Q96P70|IPO9_HUMAN	-1325.54036093	9.95047037918
sp|Q99569|PKP4_HUMAN	-1463.89557235	27.3669353611
sp|Q9C0D3|ZY11B_HUMAN	-948.425301607	8.40356726039
sp|Q9H173|SIL1_HUMAN	-570.46917364	8.57435185498
sp|Q9H3U1|UN45A_HUMAN	-1160.08092064	23.7199856901
sp|Q9H583|HEAT1_HUMAN	-2721.59367919	8.62881253551
sp|Q9H892|TTC12_HUMAN	-880.685330052	12.20051215
sp|Q9H9S4|CB39L_HUMAN	-411.818966487	17.6302351986
sp|Q9NRP7|STK36_HUMAN	-1641.9219833	18.3041302281
A0A0A0MT08_HUMAN	-1668.61451484	14.6769959858
sp|A2RTY3|HEAT9_HUMAN	-724.963551017	8.14357502896
sp|Q9NYW5|TA2R4_HUMAN	-380.945958893	8.12225957388
sp|Q9NZL4|HPBP1_HUMAN	-439.369765888	18.3880226113
sp|Q9P1A2|PP4RL_HUMAN	-519.879450733	8.23050867754
sp|Q9P291|ARMX1_HUMAN	-555.695040513	10.5416748936
sp|Q9UBF2|COPG2_HUMAN	-1104.46396599	8.7489431899
sp|Q9UH62|ARMX3_HUMAN	-463.00027992	16.677410759
sp|Q9UHP6|RSP14_HUMAN	-415.349090661	27.431657422
sp|Q9UI26|IPO11_HUMAN	-1252.79511885	8.18606218755
sp|Q9UPN7|PP6R1_HUMAN	-1089.60597384	9.15140876556
sp|Q9UQB3|CTND2_HUMAN	-1497.3410199	28.3550426176
sp|Q9Y376|CAB39_HUMAN	-416.457383557	19.5487397583
sp|Q9Y446|PKP3_HUMAN	-962.128621734	22.5749737592
sp|Q9Y4F4|TGRM1_HUMAN	-2130.14228217	10.0613285411
sp|Q9Y4F9|RIPR2_HUMAN	-1314.77639994	16.844980451
sp|Q9Y678|COPG1_HUMAN	-1106.38118314	8.61332794491
sp|Q9Y6B7|AP4B1_HUMAN	-939.729331049	10.5535430382
sp|A6NGR9|MROH6_HUMAN	-883.256948368	11.256851042
sp|A9QM74|IMA8_HUMAN	-589.011536877	63.9101833997
sp|O00192|ARVC_HUMAN	-1161.45890985	28.2490789376
sp|O00203|AP3B1_HUMAN	-1352.95268779	13.2362098897
sp|O00410|IPO5_HUMAN	-1408.28299493	10.6407312548
sp|O00505|IMA4_HUMAN	-590.049383823	72.4826479533
sp|O00629|IMA3_HUMAN	-591.203256489	72.92404315
sp|O14617|AP3D1_HUMAN	-1444.74569398	12.045566504
sp|O14787|TNPO2_HUMAN	-1142.23446271	20.5345868038
sp|O15131|IMA6_HUMAN	-606.111869598	78.441676239
sp|O43747|AP1G1_HUMAN	-1036.09768829	8.97893333693
sp|O60684|IMA7_HUMAN	-604.100152244	77.3008195479
sp|O60716|CTND1_HUMAN	-1196.72342371	15.9738566203
sp|O60763|USO1_HUMAN	-1198.75603282	12.5797560272
sp|O75155|CAND2_HUMAN	-1539.86717667	10.0052301591
sp|O75165|DJC13_HUMAN	-2858.21669363	11.5309435393
sp|O75533|SF3B1_HUMAN	-1648.44974839	11.004975622
sp|O75602|SPAG6_HUMAN	-604.799027875	39.613347813
sp|O94973|AP2A2_HUMAN	-1175.62446234	9.53540788543
sp|O95678|K2C75_HUMAN	-669.463255012	8.14962659093
sp|O95782|AP2A1_HUMAN	-1222.6428463	10.5591746106
sp|O95996|APCL_HUMAN	-2794.57867339	24.7034889738
sp|P13647|K2C5_HUMAN	-713.630608614	8.10482911512
sp|P14923|PLAK_HUMAN	-878.805388227	66.9129943966
sp|P25054|APC_HUMAN	-3487.81469207	26.8945252455
sp|P30153|2AAA_HUMAN	-723.576966482	23.330457366
sp|P30154|2AAB_HUMAN	-732.008581685	27.2254571873
sp|P35222|CTNB1_HUMAN	-925.458592886	69.3069890549
sp|P42345|MTOR_HUMAN	-3265.55812368	11.287584634
sp|P42695|CNDD3_HUMAN	-1900.09610608	10.7514770913
sp|P42858|HD_HUMAN	-3972.88459789	9.14664511892
sp|P52292|IMA1_HUMAN	-600.544026871	65.6540540018
sp|P52294|IMA5_HUMAN	-611.355304781	74.7292897934
sp|P52306|GDS1_HUMAN	-748.375615546	18.4482188362
sp|P63010|AP2B1_HUMAN	-1171.83714083	19.8652281062
sp|Q10567|AP1B1_HUMAN	-1176.80511386	21.4286097862
sp|Q13367|AP3B2_HUMAN	-1339.58393104	10.8125253028
sp|Q13835|PKP1_HUMAN	-919.672930882	26.9453055655
sp|Q14669|TRIPC_HUMAN	-2478.97577983	16.7727366874
sp|Q14974|IMB1_HUMAN	-1103.80127876	16.085733382
A0A158PY98_BRUMA	-2568.17967305	9.76484594213
A0A158PZF2_BRUMA	-1146.67323489	10.3788793251
A0A1P6BLV5_BRUMA	-1217.5006709	9.0944150247
A0A0H5S121_BRUMA	-1061.59394435	14.058333405
A0A0H5S453_BRUMA	-1392.31584054	9.07668120002
A0A0H5SAU4_BRUMA	-4253.6728594	8.82136496363
A0A0H5SB85_BRUMA	-3320.85370246	10.7287017435
A0A0H5SC75_BRUMA	-1554.78473785	19.09762204
A0A0I9N784_BRUMA	-834.733189939	37.6132028662
A0A0I9NB91_BRUMA	-1178.40328227	10.3607500866
A0A0I9R303_BRUMA	-1132.84499429	15.3702564882
A0A0I9R3H1_BRUMA	-1122.45960331	11.0834513832
A0A0J9XLP4_BRUMA	-718.647170848	35.095505277
A0A0J9XTR9_BRUMA	-604.92074618	19.9170478186
A0A0J9YAF3_BRUMA	-1872.71419172	8.03039538387
A0A0J9YC06_BRUMA	-1152.53608473	11.1179266489
A0A0J9YC49_BRUMA	-1689.84922321	14.1098929753
A0A0K0IMR1_BRUMA	-1032.97246662	22.8696116574
A0A0K0INC5_BRUMA	-566.058334644	19.763915359
A0A0K0IT73_BRUMA	-850.993310121	10.5493777198
A0A0K0ITB6_BRUMA	-1574.59874394	10.7484170026
A0A0K0IV58_BRUMA	-903.667615859	8.0927340138
A0A0K0IZC6_BRUMA	-414.498143279	13.7765697816
A0A0K0IZJ2_BRUMA	-1258.457103	8.44417629756
A0A0K0J4A9_BRUMA	-1581.06037408	10.7436600726
A0A0K0J6K1_BRUMA	-3751.91898974	12.2332869261
A0A0K0J829_BRUMA	-1281.68412862	23.4082995159
A0A0K0J8D2_BRUMA	-3769.27837831	8.47670508368
A0A0K0JAE4_BRUMA	-864.105040587	8.14951196395
A0A0K0JBS4_BRUMA	-570.357318501	72.2823105414
A0A0K0JHQ4_BRUMA	-322.099147386	8.09750954269
A0A0K0JM03_BRUMA	-1282.3252735	9.66092456076
A0A0K0JNS3_BRUMA	-847.74274238	10.9403247586
A0A0K0JQV9_BRUMA	-1235.73943062	19.2332341433
A0A0K0JTD5_BRUMA	-545.892969399	11.3713522989
A0A0K0JU04_BRUMA	-537.070428914	19.7309305238
A0A0K0JU41_BRUMA	-2472.28430887	11.3509875674
A0A0K0JWX4_BRUMA	-658.975623772	27.796063759
A0A0K0JY29_BRUMA	-2165.02432293	9.10182998942
A0A0R3REG0_BRUMA	-2114.76460737	11.3569526518
A0A158PV67_BRUMA	-533.922815394	9.36837232683
A0A158PV98_BRUMA	-546.893470826	8.43781916179
A0A158PWJ2_BRUMA	-529.661547913	8.04340977431
A0A158PWK0_BRUMA	-503.669214685	8.59254432141
A0A158PWK1_BRUMA	-558.27654899	9.42730003467
A0A158PWK2_BRUMA	-542.124461549	12.1487307356
A0A158PWK3_BRUMA	-489.852680322	12.5116464163
Q7Q6E8_ANOGA	-1153.41695917	14.6486503013
Q7Q6M0_ANOGA	-3096.00881765	11.9665061611
Q7Q7B4_ANOGA	-590.826746047	72.1775636071
Q7Q9E6_ANOGA	-772.383447252	11.6159825593
Q7Q9J4_ANOGA	-1049.66792465	10.5829157795
Q7QCG6_ANOGA	-1500.04914447	8.36759138013
Q7QEU9_ANOGA	-1318.49166017	9.34248124773
Q7QEW2_ANOGA	-1665.98845743	13.0130534186
Q7QEW8_ANOGA	-1190.14131564	15.9659889072
Q7QG20_ANOGA	-1197.72115306	14.9367020173
sp|Q7QG73|AP2A_ANOGA	-1176.60932931	10.7278111579
sp|Q7QHW5|ARM_ANOGA	-1012.72498607	60.1163727662
Q7QJR3_ANOGA	-1828.220298	15.864792674
Q7QKK6_ANOGA	-809.10136942	8.29445483284
A0A1W5C936_ANOGA	-424.259969002	23.6277651525
A7URB6_ANOGA	-664.149423446	10.4735360817
A7USR3_ANOGA	-1439.68408833	11.9980754083
A7UTQ9_ANOGA	-1104.57997268	9.73121077971
A7UTX8_ANOGA	-1615.14670355	17.7160824708
F5HJB7_ANOGA	-717.479049564	8.20035532974
Q5TRL2_ANOGA	-4901.12744579	12.2941838508
Q5TT59_ANOGA	-1178.33573673	8.62088793722
Q5TUE1_ANOGA	-1673.3203246	8.33945499856
Q5TUR3_ANOGA	-929.964320047	21.6978255422
Q7PF07_ANOGA	-420.27488445	14.2475325689
Q7PHR4_ANOGA	-499.738224675	8.62320507743
Q7PML2_ANOGA	-1716.51179102	8.8357030168
Q7PN96_ANOGA	-387.030266399	14.4738659839
Q7PNY0_ANOGA	-578.9936432	11.0627304528
Q7PRN5_ANOGA	-415.240125893	14.6247433841
Q7PUE1_ANOGA	-596.304437755	60.2470115705
Q7PUQ4_ANOGA	-3733.51183098	10.414061803
Q7PUT6_ANOGA	-1410.71743719	17.2947174994
Q7PW34_ANOGA	-621.155960624	23.4891751912
Q7PX81_ANOGA	-1151.38025048	19.0504529066
Q7PX93_ANOGA	-1173.83970146	10.9721077987
Q7PXG9_ANOGA	-1211.5978664	10.5409325319
Q7PXK1_ANOGA	-440.884931631	8.88843533471
Q7PY15_ANOGA	-3337.61418574	19.4387429555
Q7PYT7_ANOGA	-1037.92436969	10.6647909675
Q7PZZ1_ANOGA	-2652.61459278	8.55006890591
Q7Q186_ANOGA	-1122.35085222	13.2285832442
Q7Q1H0_ANOGA	-602.268475682	54.7710468107
Q7Q453_ANOGA	-739.588898954	60.3580761239
Q7Q557_ANOGA	-785.182893928	19.1070303117
W4Y0D3_STRPU	-979.570615256	69.3589106706
W4Y104_STRPU	-4179.31697265	14.3349924302
W4Y3J5_STRPU	-244.901286391	12.3901083128
W4Y3P2_STRPU	-1046.22488903	19.1236913343
W4Y3S5_STRPU	-190.121226195	14.1303697313
W4Y405_STRPU	-1931.4935884	46.7106759528
W4Y448_STRPU	-757.021046534	11.5707529108
W4Y4Z0_STRPU	-1735.74750575	13.5551898375
W4Y5F7_STRPU	-1024.73671571	22.572978656
W4Y5P4_STRPU	-1115.34604782	16.9943151606
W4Y6Q5_STRPU	-421.533113173	11.9512922616
W4Y758_STRPU	-1557.14447768	11.4202502798
W4Y772_STRPU	-442.974551919	17.9552235883
W4Y7R2_STRPU	-1127.90604373	23.2101725865
W4Y8M7_STRPU	-1355.28708799	13.1791022871
W4YBF9_STRPU	-2806.5878809	22.4200524009
W4YCJ8_STRPU	-475.771196885	71.5030922759
W4YD47_STRPU	-1204.20710108	17.9552235883
W4YDQ0_STRPU	-366.995638686	45.7269716057
W4YFI7_STRPU	-333.446886994	9.69811659499
W4YGV5_STRPU	-897.434022079	11.8369257656
W4YH85_STRPU	-706.92444631	8.83592884993
W4YHQ0_STRPU	-737.754920097	13.591901032
W4YI17_STRPU	-463.594260064	9.15460959227
W4YJI9_STRPU	-1881.79529368	8.15215852776
W4YJV5_STRPU	-200.173410616	9.21880314709
W4YK05_STRPU	-1060.48939461	11.8091699562
W4YPR4_STRPU	-930.26690594	11.0873426374
W4YQ50_STRPU	-1484.31081296	9.14829109501
W4YQD1_STRPU	-4180.33253257	24.3714496915
W4YQU2_STRPU	-388.307671342	62.574102
W4YQV4_STRPU	-764.940935687	8.31476522784
W4YRE2_STRPU	-1324.2525287	26.4710252134
W4YS11_STRPU	-1979.46668699	8.86133351921
sp|Q26626|KIFA3_STRPU	-1033.6930883	22.572978656
W4X9V2_STRPU	-1082.58317024	16.0480237539
W4XAH0_STRPU	-530.836556558	11.3496296541
W4YU44_STRPU	-576.386694276	60.464783857
W4YWS8_STRPU	-1567.28206177	14.8529225507
W4YX44_STRPU	-591.652706665	11.2536980641
W4Z067_STRPU	-865.28049626	11.8966756694
W4Z140_STRPU	-497.637327187	10.9991195456
W4Z2S6_STRPU	-4318.68611318	8.1707879212
W4Z3I1_STRPU	-3889.42018655	11.5838880977
W4Z4B6_STRPU	-2531.02128717	8.36951658069
W4Z5G0_STRPU	-1185.59533273	8.44905171418
W4Z6X4_STRPU	-321.090976176	8.07649837566
W4Z7I2_STRPU	-353.03813918	8.86517224802
W4Z8Y1_STRPU	-586.97143346	62.0589952291
W4ZAC5_STRPU	-1120.43387615	10.4297900497
W4ZCA1_STRPU	-599.203896645	42.6558567674
W4ZCI3_STRPU	-2506.92042715	13.0226740396
W4ZCR3_STRPU	-1100.30573795	19.1123620966
W4ZCV0_STRPU	-1446.08219085	14.2717740223
W4ZD40_STRPU	-2289.33074714	8.81397554579
W4ZD64_STRPU	-1102.91524065	11.1568767342
W4ZE41_STRPU	-2439.76685092	8.396514318
W4ZEZ8_STRPU	-882.386171124	24.7088050202
W4ZF27_STRPU	-1004.14391561	10.3429266411
W4ZHE6_STRPU	-289.984362936	15.9053052211
W4ZHH5_STRPU	-1413.80782197	8.04401314841
W4ZIV6_STRPU	-308.38982388	8.15215852776
W4ZKQ8_STRPU	-2991.75990362	14.2717740223
W4XBW5_STRPU	-3832.85490833	12.0237139334
W4XD54_STRPU	-647.13283789	65.4866761481
W4XD89_STRPU	-581.990742095	10.9883769633
W4XDX2_STRPU	-1089.23453406	10.4297900497
W4XI46_STRPU	-1875.40353287	12.2902045857
W4XIA8_STRPU	-833.840963267	17.103271524
W4XKD0_STRPU	-2710.01799044	15.9904376942
W4XL42_STRPU	-1249.5431668	66.7102886791
W4XM24_STRPU	-173.029940184	17.1913338673
W4XML5_STRPU	-1216.29505555	10.4335455339
W4XP56_STRPU	-373.072472266	26.2427290692
W4XPS2_STRPU	-702.047822385	11.7470783103
W4XQM3_STRPU	-400.28443483	17.3681648184
W4XRU3_STRPU	-409.648248904	13.1607551851
W4XSS3_STRPU	-1239.43655499	9.94669201719
W4XV03_STRPU	-329.047356008	18.8080619904
W4XVR3_STRPU	-1006.41726153	66.7102886791
W4XW18_STRPU	-520.746812642	11.5632043594
D6WH32_TRICA	-778.455637558	12.4577821205
D6WHM7_TRICA	-528.982869375	9.01343476519
D6WK33_TRICA	-1043.90310808	22.2881295302
D6WKR6_TRICA	-2556.4676782	12.3937541123
D6WM34_TRICA	-592.285192335	64.1002262094
D6WMY1_TRICA	-416.914630784	13.9546356845
D6WNI5_TRICA	-1163.04465256	12.6859070772
D6WNP8_TRICA	-1201.78629976	10.0196866891
D6WNT4_TRICA	-203.731799821	15.8749376406
D6WQL0_TRICA	-570.128293962	12.1522715117
D6WR56_TRICA	-935.007393684	9.28958218752
D6WTK3_TRICA	-1755.67347638	12.6120138634
D6WWA3_TRICA	-989.531463187	11.4788217368
D6WYG3_TRICA	-318.44793172	8.22393039214
D6WZ28_TRICA	-991.062794369	8.74791708085
D6X0N1_TRICA	-499.408727802	8.27503318361
D6X1Z2_TRICA	-411.006433341	16.2113850119
D6X202_TRICA	-959.787598425	64.2103016627
D6X203_TRICA	-944.856555261	55.4096225266
D6X2H3_TRICA	-1159.14615534	10.5634976002
D6X2J8_TRICA	-936.972168766	9.18337034074
D6X2U1_TRICA	-728.587903987	24.9163140673
D6X560_TRICA	-1792.02173947	17.9662486736
D7EI36_TRICA	-1718.32997532	12.193618415
A0A139W9M0_TRICA	-771.498857232	52.2883269079
A0A139WBJ6_TRICA	-1363.36021724	19.2314748924
A0A139WC93_TRICA	-1671.02212157	10.9131961692
A0A139WF85_TRICA	-1160.43020073	26.6648639964
A0A139WFJ6_TRICA	-866.790256164	8.65247823591
A0A139WG99_TRICA	-704.229528575	36.2632441729
A0A139WGC0_TRICA	-1104.97485451	12.1593994307
A0A139WGL8_TRICA	-5478.54679259	13.4914163254
A0A139WJ75_TRICA	-491.049297608	14.2077083288
A0A139WLE4_TRICA	-1171.29706555	9.08119637667
A0A139WN90_TRICA	-1765.29584234	8.03231062253
A0A139WPD3_TRICA	-1135.51516892	23.8901091382
D2A235_TRICA	-3228.63048949	11.6320322735
D2A447_TRICA	-920.182464757	8.51848814444
D2A586_TRICA	-1156.74295461	15.7006342094
D2A641_TRICA	-894.026885733	17.8675004459
D6W708_TRICA	-1242.28908483	13.9002472405
D6W7L4_TRICA	-1181.44713966	10.5255993042
D6W880_TRICA	-1139.98828994	14.7903013474
D6W954_TRICA	-1206.88015135	9.41244887379
D6W9A9_TRICA	-597.619644559	73.4672371813
D6W9F3_TRICA	-1051.75701837	9.41125177894
D6W9Y1_TRICA	-586.404877436	67.1632901766
D6WBX5_TRICA	-578.990216362	9.83577062309
D6WDP7_TRICA	-802.650381058	22.6400265724
D6WE55_TRICA	-1343.29283263	9.48726199916
J9KDJ0_ACYPI	-671.974559469	15.3185376742
J9L494_ACYPI	-743.693927538	8.18371436481
J9LFR9_ACYPI	-1406.09843479	8.23531552474
C4WWC9_ACYPI	-218.589047362	17.9668965019
J9M4Z5_ACYPI	-4013.50396443	8.84565390743
X1WKN2_ACYPI	-3201.31279288	8.37967082008
X1WP74_ACYPI	-227.025774998	8.68526197977
X1WW94_ACYPI	-2273.47473812	8.0568526037
J9JJM0_ACYPI	-1884.60074049	9.80336786268
J9JK85_ACYPI	-750.423499159	12.5271450298
J9JL18_ACYPI	-917.316136708	9.44165239267
J9JL52_ACYPI	-1749.13728996	10.3454419989
J9JLT5_ACYPI	-1570.81503818	14.1445409891
J9JMF8_ACYPI	-611.868164731	34.4185390816
J9JMI2_ACYPI	-595.447481886	58.3509356316
X1XDN2_ACYPI	-490.199090538	8.55627945617
X1XDZ2_ACYPI	-234.310156054	37.2639116769
X1XEQ7_ACYPI	-2293.58550875	8.97967163755
X1XNU7_ACYPI	-1192.60696176	9.32266004758
J9JN17_ACYPI	-1108.88095447	10.6375457818
J9JPW6_ACYPI	-572.459196387	10.2201469662
J9JQA8_ACYPI	-1403.19611745	19.3146596574
J9JQZ0_ACYPI	-922.408973466	13.6470952358
J9JR40_ACYPI	-762.616785677	16.8565616755
J9JRK0_ACYPI	-701.946304938	11.7697592368
J9JRP5_ACYPI	-921.258798075	9.85338384775
J9JRU9_ACYPI	-1492.75953609	8.14257193813
J9JS90_ACYPI	-1706.1328828	10.7499077792
J9JSD7_ACYPI	-932.978350998	43.7537519079
J9JTD1_ACYPI	-783.111115756	8.67838880853
J9JV30_ACYPI	-3344.85998065	13.6456630856
J9JV40_ACYPI	-453.128420469	13.0305906642
J9JV64_ACYPI	-599.338202298	69.9687148229
J9JVE2_ACYPI	-459.663582105	9.08008486471
J9JVL8_ACYPI	-824.327999552	28.2325924427
J9JWE2_ACYPI	-1056.45423457	9.41168607342
J9JXW3_ACYPI	-1312.46379697	13.2607242553
J9JY93_ACYPI	-1106.00339664	14.187478328
J9JYJ0_ACYPI	-2599.59957159	8.58653118267
J9JYM2_ACYPI	-976.857202277	13.40529744
J9JYP3_ACYPI	-673.347895329	9.71110856414
J9JZ16_ACYPI	-1211.87806452	9.05337838661
J9JZ69_ACYPI	-1688.80984988	8.7298770519
J9JZL0_ACYPI	-582.943899124	61.9427087662
J9K0C8_ACYPI	-917.507599015	22.4745439188
J9K194_ACYPI	-588.416945505	23.5967882278
J9K1X2_ACYPI	-1693.16087271	11.6858067688
J9K218_ACYPI	-422.815502826	14.3866501203
J9K2E1_ACYPI	-958.246258297	8.95743236233
J9K2Q2_ACYPI	-2275.23460291	19.4920007126
J9K2R0_ACYPI	-1013.99031827	8.106648809
J9K2T4_ACYPI	-1379.55670822	8.49038272732
J9K2T8_ACYPI	-945.397408671	64.3121378179
J9K3Z0_ACYPI	-1388.67337753	10.5945799541
J9K4E4_ACYPI	-680.210086181	25.8040302775
J9K5W2_ACYPI	-1116.26067501	25.3099136263
J9K6T5_ACYPI	-1136.44487221	19.3694375787
J9K775_ACYPI	-458.501896199	8.46011240193
J9K830_ACYPI	-1162.87943555	17.8040876227
J9K9I6_ACYPI	-1115.19454419	13.8546961202
J9K9Z9_ACYPI	-2497.77048589	12.2516790154
J9KAZ8_ACYPI	-1128.28671759	16.5499132176
A0A1X7T9Q7_AMPQE	-215.300200113	13.0609456273
A0A1X7TAM8_AMPQE	-1650.21513289	8.28418233985
A0A1X7TDU5_AMPQE	-182.525163816	10.5243705327
A0A1X7TFA8_AMPQE	-251.704418248	8.41195782977
A0A1X7TN70_AMPQE	-1023.99786619	15.9911475865
A0A1X7TNP1_AMPQE	-183.084206884	8.25307803963
A0A1X7TQ96_AMPQE	-2165.73211002	8.65869761481
A0A1X7SDZ9_AMPQE	-199.805579898	23.3893376592
A0A1X7SEF5_AMPQE	-111.275096522	10.8321302015
A0A1X7SFD8_AMPQE	-351.230179786	8.03897492108
A0A1X7TZR6_AMPQE	-488.288404358	39.0992060692
A0A1X7U0B1_AMPQE	-563.36050629	29.2624739215
A0A1X7U0P8_AMPQE	-540.798333615	14.0436107226
A0A1X7U304_AMPQE	-174.210041621	8.01208831354
A0A1X7U3H6_AMPQE	-596.656664293	19.4820722586
A0A1X7U5S1_AMPQE	-982.166461286	18.9341959766
A0A1X7U6Y7_AMPQE	-476.44529308	16.8059893399
A0A1X7U7C6_AMPQE	-631.601976521	61.8955731936
A0A1X7U860_AMPQE	-442.752731517	16.7053242219
A0A1X7U8T8_AMPQE	-652.768619288	8.11209892283
A0A1X7UDP6_AMPQE	-1324.00770543	9.25840027812
A0A1X7UDX0_AMPQE	-1760.01581607	48.3651983427
A0A1X7UFK8_AMPQE	-1580.69572334	10.6056844337
A0A1X7UGM7_AMPQE	-812.278568244	18.1904275898
A0A1X7UHS0_AMPQE	-2348.68557855	9.76257892494
A0A1X7UJB5_AMPQE	-1279.4933409	55.776338969
A0A1X7UJC0_AMPQE	-1115.61900134	8.85847307649
A0A1X7UJJ1_AMPQE	-348.720471142	8.30049737811
A0A1X7ULZ1_AMPQE	-567.798030972	10.7247450388
A0A1X7UPI0_AMPQE	-3150.00926307	11.3107906986
A0A1X7UQ08_AMPQE	-4875.61786336	8.44848633865
A0A1X7UR33_AMPQE	-418.464540649	13.7729271551
A0A1X7SH49_AMPQE	-141.395556629	13.8650029433
A0A1X7SH53_AMPQE	-175.960025335	10.5031291896
A0A1X7USE2_AMPQE	-209.737435293	11.6274087477
A0A1X7UXL9_AMPQE	-733.102786221	15.0302861429
A0A1X7UXT5_AMPQE	-152.439645468	9.84457201271
A0A1X7UYX9_AMPQE	-1139.74192791	10.4331679263
A0A1X7V007_AMPQE	-949.821525897	11.0992438642
A0A1X7V057_AMPQE	-1274.51125146	9.14175619017
A0A1X7V0A3_AMPQE	-404.75044448	19.5931695614
A0A1X7V0K0_AMPQE	-603.471795184	56.2164502676
A0A1X7V314_AMPQE	-1138.77264266	12.6200020968
A0A1X7V4Q5_AMPQE	-461.080294134	8.34023381417
A0A1X7V5M6_AMPQE	-601.125482856	38.8243215983
A0A1X7V5W5_AMPQE	-1419.97638864	12.2882082406
A0A1X7VAU0_AMPQE	-1106.80520206	9.93748762977
A0A1X7VCL5_AMPQE	-1557.92243779	13.2066731407
A0A1X7VEI5_AMPQE	-1625.27874576	11.5196993732
A0A1X7VG02_AMPQE	-766.281578124	11.6326476957
A0A1X7VJK9_AMPQE	-1552.74191754	19.698371861
A0A1X7VJN2_AMPQE	-1374.46874811	19.1244788107
A0A1X7VJV4_AMPQE	-1168.48581158	18.8446494376
A0A1X7VNF4_AMPQE	-990.529251396	44.8566360807
A0A1X7VNV5_AMPQE	-1752.55286796	36.6397106531
A0A1X7VQY9_AMPQE	-1096.44839312	11.1396859301
A0A1X7VRR1_AMPQE	-933.160369653	9.21760222008
A0A1X7VS48_AMPQE	-3335.77155893	9.0545773213
A0A1X7VS74_AMPQE	-551.731696661	57.0457440795
A0A1X7VSC4_AMPQE	-258.623932622	11.8507663997
A0A1X7VT94_AMPQE	-3284.98370299	9.58995384386
A0A1X7VUL8_AMPQE	-1022.55188277	11.0053643653
A0A1X7VUP3_AMPQE	-2450.96375969	18.3512668408
A0A1X7VYT7_AMPQE	-1347.64684261	8.93352416919
A0A1X7SRZ6_AMPQE	-340.785223214	8.95236626747
A0A1X7SV68_AMPQE	-334.441321752	16.9933559336
A0A1X7SWF4_AMPQE	-301.815638253	16.7497612333
A0A1X7SZ07_AMPQE	-442.373579405	16.8059893399
F6S428_XENTR	-1069.88708621	10.1629530155
F6S9F5_XENTR	-759.137534923	13.3697332831
F6SN93_XENTR	-940.925405055	9.64753865963
F6ST85_XENTR	-893.457461727	14.5091477857
F6SVH4_XENTR	-1475.41802523	27.3764037488
F6SY82_XENTR	-636.188552604	16.1757767622
F6T2M6_XENTR	-1084.51817461	24.7108687647
F6TB69_XENTR	-602.410846636	71.5497790633
F6TRY6_XENTR	-3680.27129417	8.04563963097
F6TUG5_XENTR	-613.856855034	71.4583347503
F6UCW4_XENTR	-1209.49504404	12.005372405
F6UM64_XENTR	-1055.27289855	8.10775889246
F6VBT2_XENTR	-2760.02639984	25.2655919788
F6VEJ8_XENTR	-601.223563657	76.588780716
F6VZD7_XENTR	-1469.68167311	12.5394271597
F6W296_XENTR	-599.087347651	65.9132617336
F6W3G7_XENTR	-879.569950634	62.7923041216
F6W7M3_XENTR	-1130.5865282	9.04284227306
F6WF22_XENTR	-1012.1646589	8.64084234016
F6X9S1_XENTR	-1190.59166162	21.3922726488
F6XFZ2_XENTR	-828.687806122	8.05378308691
F6XJG4_XENTR	-1170.6924794	28.3550426176
F6XK08_XENTR	-3481.72561417	25.756908222
F6XN24_XENTR	-1280.99126233	10.0165658089
F6XN47_XENTR	-1104.90528247	13.7636726217
F6XQB2_XENTR	-603.630043601	38.2933469819
F6XYH0_XENTR	-1076.87247333	18.6308188898
F6Y9N9_XENTR	-1240.24741753	9.22300106432
F6YH94_XENTR	-1413.98890783	10.4632915584
F6YX65_XENTR	-1202.69334886	10.6097722683
F6Z2D0_XENTR	-1176.06235677	21.0814744807
F6ZF74_XENTR	-1129.51106306	18.6056767008
F6ZH61_XENTR	-1645.97375303	11.004975622
F6ZI54_XENTR	-1550.38559793	10.1124661525
F6ZQM7_XENTR	-596.753774487	64.3154970162
F6ZRV4_XENTR	-2119.37337161	12.4398390921
F7A4B7_XENTR	-1223.3700811	8.23345817285
F7ABK1_XENTR	-1001.83305836	18.3630148073
F7AS37_XENTR	-1177.33795755	11.8029772752
F7AU92_XENTR	-1453.26770048	25.2793292771
F7AYL9_XENTR	-2762.71184561	8.76380990826
F7B720_XENTR	-1009.84593317	21.7133552218
F7B7U8_XENTR	-3354.64463635	11.4403581143
F7BWF4_XENTR	-971.753231485	8.38230698758
F7BXI3_XENTR	-961.070877801	9.63605363928
F7C2I9_XENTR	-736.317265088	24.9172905132
F7C4Y1_XENTR	-1058.48423104	19.9408389215
F7C9B4_XENTR	-1177.99733431	9.06011183078
F7CJK8_XENTR	-153.294170266	12.3641418458
F7CYV5_XENTR	-1874.9514588	8.94941556811
F7DAP0_XENTR	-1182.2585277	10.549068578
A0A1B8XSV2_XENTR	-305.307068369	10.4349826903
F7DQ53_XENTR	-383.457596669	8.93277480899
F7DQB5_XENTR	-1106.40116965	14.8947024801
F7DR98_XENTR	-1365.52968264	9.38403916862
F7E3H2_XENTR	-789.551025987	11.3031555197
F7E3V8_XENTR	-1086.56425514	9.01493663139
F7E4J7_XENTR	-1321.02429315	13.014852396
F7E525_XENTR	-1261.80404041	64.822514797
F7E8B7_XENTR	-416.544572517	18.6930493406
F7EHG5_XENTR	-902.113758088	20.1420345261
F7EML1_XENTR	-1026.95463396	59.3670388459
F7EQL9_XENTR	-1090.85341046	8.81414480801
F7ESD3_XENTR	-1611.47509962	9.80245339172
K9J7W9_XENTR	-459.836606226	13.4289913474
L7N325_XENTR	-1581.6561122	8.88736484853
L7N340_XENTR	-1199.60300288	10.3039918589
Q28EZ7_XENTR	-398.945680652	19.2245198454
Q28FD3_XENTR	-594.981801224	65.9132617336
Q28GC2_XENTR	-926.248661407	69.2526023569
Q5M8W8_XENTR	-299.016798469	10.8311381702
sp|Q66JI9|COPG2_XENTR	-1106.48391969	8.00132899939
Q6DF37_XENTR	-582.867354905	12.7543288163
A0A1B8Y119_XENTR	-601.629502358	71.4583347503
A0A1B8Y2C9_XENTR	-1090.80590251	11.8029772752
A0A1B8Y405_XENTR	-1133.11873445	18.1865823732
A0A1B8Y727_XENTR	-1316.3765316	30.4094913914
A0A1B8Y757_XENTR	-587.430116519	8.740663087
A0JPC1_XENTR	-413.046973221	17.4228899841
sp|A1A5G0|CLAP1_XENTR	-1799.63349652	11.8167177124
A7MC42_XENTR	-484.603232201	30.1431906812
B1H2W9_XENTR	-628.327485919	9.26529815049
B2GUN0_XENTR	-1373.12418987	11.9445355846
sp|B4F6W9|TRIPC_XENTR	-2558.37911244	16.5764703251
sp|D7REX8|UN45B_XENTR	-1158.08097995	15.9115201445
F6PHX1_XENTR	-1489.47894632	12.045566504
F6PVJ0_XENTR	-419.815131062	17.6069703251
F6Q5P3_XENTR	-744.377862133	18.7249240989
F6QT86_XENTR	-698.584784408	19.7482166317
F6QUH7_XENTR	-569.290000887	67.4071550448
F6RJ15_XENTR	-292.488606517	8.06922828603
F6RQG9_XENTR	-1705.56458499	38.4412422908
F6RQR1_XENTR	-1142.04561616	12.3785560796
F6RR55_XENTR	-894.164914208	29.3383632475
F6RVX4_XENTR	-680.106713206	8.740663087
F7BJA7_CIOIN	-592.442625796	67.1787383057
H2XKU5_CIOIN	-174.558234896	15.5917627449
H2XL40_CIOIN	-1353.00484722	18.7495516166
H2XLC2_CIOIN	-962.248525175	18.3457715871
H2XPB4_CIOIN	-604.923119002	68.1957093601
H2XPH2_CIOIN	-331.020813788	11.2115460055
H2XPN9_CIOIN	-766.76831096	8.5724377629
L7N0S8_CIOIN	-563.070272552	9.64589069121
C4B8X1_CIOIN	-404.425677025	22.7709303846
F6PKL1_CIOIN	-616.37127767	61.9734465938
F6PZR6_CIOIN	-925.505141062	9.52376907523
F6R1B9_CIOIN	-887.737512705	15.9607985243
F6R1L9_CIOIN	-1687.31860282	25.4756439583
F6R4B5_CIOIN	-1317.71250481	13.9727689881
F6RL41_CIOIN	-3769.6322762	9.53869406616
F6RMU1_CIOIN	-1113.58105978	16.9695148407
F6SFU4_CIOIN	-499.650861562	14.147166402
F6SM85_CIOIN	-1181.20563862	8.41182583103
F6SSP0_CIOIN	-1129.23908865	9.0090950887
F6SXQ6_CIOIN	-1243.42591396	66.3985651289
F6T2N7_CIOIN	-301.964278172	9.2734181813
F6T957_CIOIN	-727.889644531	20.1186463422
F6TM19_CIOIN	-1057.19279934	22.6807208905
F6TQ69_CIOIN	-1370.39989824	10.0629453926
F6TZA7_CIOIN	-324.638685214	23.0415470757
F6U1Z4_CIOIN	-230.102495127	13.8283813952
F6UFC1_CIOIN	-611.193158862	12.1826609364
F6UHM2_CIOIN	-971.264101987	9.23350345147
F6UMX9_CIOIN	-494.524857586	39.7025087521
F6V6S0_CIOIN	-907.412336761	9.40751776853
F6WAT8_CIOIN	-954.105815467	8.89546806725
F6WLM3_CIOIN	-727.378711679	8.1984902902
F6WSQ4_CIOIN	-247.270629406	10.2732510803
F6X7U3_CIOIN	-1402.8915896	13.3268858533
F6XQM9_CIOIN	-3331.26376929	12.2505023063
F6Y025_CIOIN	-799.567515181	8.43720336801
F6YAM0_CIOIN	-1025.41198581	53.312664828
F6YJ10_CIOIN	-1230.28551624	8.2345361453
F6YJ18_CIOIN	-393.479773692	8.24803337758
F6Z0V4_CIOIN	-346.847770063	9.97225039994
F6Z3T2_CIOIN	-1613.50468687	11.871418177
F6Z3U3_CIOIN	-743.620749736	10.4538142329
F6Z743_CIOIN	-1211.8904869	9.51255204147
F6ZGK8_CIOIN	-808.814786895	11.7015821842
F6ZPF8_CIOIN	-584.493826544	10.0154770057
F6ZXH6_CIOIN	-1370.3344041	10.4858138686
F7A328_CIOIN	-584.107521884	12.2011853064
F7ABF6_CIOIN	-1197.61073946	10.9532169695
F7AEC5_CIOIN	-583.740508469	51.9243598796
G4VQ75_SCHMA	-615.258380893	10.0593215368
G4VQA5_SCHMA	-878.703063523	8.61623521482
G4VQX5_SCHMA	-1108.42046635	13.7744995831
G4VR10_SCHMA	-2255.9711435	8.72995956786
G4VR63_SCHMA	-970.122706478	46.8484826106
G4VS17_SCHMA	-1571.81875404	8.36515797449
G4VSF4_SCHMA	-1426.49133906	12.1472937042
C4PZS2_SCHMA	-970.925625615	14.704458982
G4LUR0_SCHMA	-732.865788148	15.0574504933
G4LUU8_SCHMA	-3007.2193432	13.1581234793
G4LWD4_SCHMA	-406.88917371	16.8115672389
G4LWI1_SCHMA	-1003.8265705	9.24532295495
G4LXE6_SCHMA	-2505.12899282	8.54460283547
G4LY37_SCHMA	-606.000222921	72.8760300154
G4LYT0_SCHMA	-1125.96842871	9.16307108143
G4LZE0_SCHMA	-1165.54939962	22.4435515711
G4M0A0_SCHMA	-658.745603149	9.27026070793
G4M0I1_SCHMA	-1620.59249222	10.1308419217
G4M0R3_SCHMA	-1535.30615649	13.7687597191
G4V6E1_SCHMA	-1391.25932687	10.7830991961
G4V844_SCHMA	-1083.04654587	13.1171823136
G4V9F1_SCHMA	-1520.9265412	9.40228387981
G4V9G7_SCHMA	-1520.90935352	11.1859513289
G4VB16_SCHMA	-443.899565062	13.7439345013
G4VBM9_SCHMA	-858.419088682	52.1599020271
G4VCG1_SCHMA	-3330.96977622	9.43940274726
G4VCJ4_SCHMA	-1191.77089824	9.4767856886
G4VEQ1_SCHMA	-1043.88420978	26.9886702278
G4VFS2_SCHMA	-3978.7070948	9.99131115034
G4VFS7_SCHMA	-1222.22104508	35.3236114947
G4VGJ9_SCHMA	-1199.50565748	9.84312118723
G4VHN1_SCHMA	-1162.60032723	15.0335887732
G4VI68_SCHMA	-417.310176385	11.4137187727
G4VIR5_SCHMA	-558.944804885	9.44896869678
G4VIT3_SCHMA	-605.977655326	36.6857469958
G4VK35_SCHMA	-1015.99897218	17.3442155464
G4VK74_SCHMA	-1539.31579861	14.9931348061
G4VNP9_SCHMA	-1084.32252033	8.37600693256
G4VNQ5_SCHMA	-3248.74824485	8.98136211771
G7YTP0_CLOSI	-1221.43636124	34.8377407639
G7YV85_CLOSI	-259.577030591	21.682824678
G7YVI8_CLOSI	-760.541869496	12.7204240099
G7YXB0_CLOSI	-1182.68218631	9.42329476493
H2KNG1_CLOSI	-1167.02413868	8.43098271311
H2KNP5_CLOSI	-1148.6883457	18.3086474546
H2KNT8_CLOSI	-504.341802207	8.64907209117
H2KQ51_CLOSI	-1890.73583416	9.88606394369
H2KQM6_CLOSI	-1304.99448226	11.9669447985
H2KRE3_CLOSI	-822.881503699	27.7212713985
H2KRM8_CLOSI	-1169.97161325	10.6034796232
H2KSC0_CLOSI	-1799.18749239	10.0429645781
H2KU62_CLOSI	-732.492633415	20.6392422656
H2KUG9_CLOSI	-1590.01433199	14.3784052187
H2KVR9_CLOSI	-715.250228133	8.82675172423
G7Y2F3_CLOSI	-1661.96760612	9.82393883437
G7Y3D9_CLOSI	-3943.21030878	9.20162930345
G7Y403_CLOSI	-663.045441585	12.5580897388
G7Y6R9_CLOSI	-453.299153665	25.9822910724
G7Y7P0_CLOSI	-1310.188898	9.41684393395
G7Y8M8_CLOSI	-1279.60744981	8.07233627661
G7Y940_CLOSI	-1072.09304501	55.0976103545
G7Y980_CLOSI	-1790.77501113	8.18410339002
G7YB72_CLOSI	-1168.58061778	9.75051458253
G7YB97_CLOSI	-598.417117954	53.5924232214
G7YBQ2_CLOSI	-957.56821606	9.62113419534
G7YBT7_CLOSI	-510.796254838	16.0229335997
G7YCY8_CLOSI	-1007.69160699	13.2522995551
G7YCZ9_CLOSI	-2529.74166254	8.46933247378
G7YD45_CLOSI	-1053.30354357	22.5682266173
G7YD49_CLOSI	-3579.70315467	9.19057400577
G7YEW0_CLOSI	-1485.66337564	8.89693853875
G7YFE5_CLOSI	-1043.96402922	14.3619963503
G7YFF0_CLOSI	-1247.44016685	12.025634791
G7YH72_CLOSI	-1203.24653286	11.129443297
G7YHS2_CLOSI	-947.189129344	8.23834940334
G7YJ07_CLOSI	-1151.50236483	8.38745993158
G7YKH4_CLOSI	-1750.29749572	9.34733666004
G7YKI8_CLOSI	-1253.83074095	10.4637856067
G7YKW0_CLOSI	-411.500266247	8.43588853035
G7YSA1_CLOSI	-611.40563879	71.3673908729
B3S9E9_TRIAD	-638.546847376	9.03483572264
B3SA10_TRIAD	-1139.25207827	18.1540554269
B3SA82_TRIAD	-1533.79487835	8.13932456199
B3SB21_TRIAD	-1092.32725698	14.1707125198
B3SCB5_TRIAD	-402.226914437	14.1504185514
B3SDZ4_TRIAD	-333.057819172	15.1483089924
B3RI53_TRIAD	-1357.9044342	9.09651164154
B3RI56_TRIAD	-411.309812384	14.3239602757
B3RIS5_TRIAD	-1370.02189619	8.27407196431
B3RIU0_TRIAD	-1229.41048351	19.2619320099
B3RJ38_TRIAD	-1988.08190639	12.2298449631
B3RJ39_TRIAD	-2680.08327002	13.5153200462
B3RJN0_TRIAD	-781.843799089	9.59049167577
B3RJZ9_TRIAD	-445.926877761	9.65143862407
B3RKQ2_TRIAD	-444.982511578	25.835845276
B3RL03_TRIAD	-1175.0978041	10.2528343195
B3RL06_TRIAD	-2442.34454501	8.48077179044
B3RL38_TRIAD	-1078.26103499	12.7572677139
B3RLF3_TRIAD	-1470.24285896	8.57156590561
B3RLR0_TRIAD	-683.260007467	10.8242523773
B3RM40_TRIAD	-413.622101864	8.42063738414
B3RNF7_TRIAD	-956.626965926	11.0854008303
B3RNI9_TRIAD	-722.584306508	10.7431762147
B3RNQ8_TRIAD	-988.447536151	10.058741422
B3RNU4_TRIAD	-916.862727167	23.4277909069
B3RPU1_TRIAD	-211.228754489	16.5669962938
B3RQJ5_TRIAD	-600.01069235	40.8507309649
B3RQK5_TRIAD	-4794.85581875	8.75687885025
B3RQR6_TRIAD	-1702.80733614	34.2176980999
B3RQX5_TRIAD	-1537.76170414	10.9421465212
B3RR93_TRIAD	-527.421282124	11.4964602755
B3RR98_TRIAD	-747.472208911	38.507668882
B3RRB1_TRIAD	-767.327343221	13.6921619742
B3RRC4_TRIAD	-1099.37161681	10.6107581168
B3RRF6_TRIAD	-1184.45513785	67.6278009163
B3RRM9_TRIAD	-1216.90124307	10.4893400579
B3RS87_TRIAD	-654.755669517	15.380624119
B3RSW5_TRIAD	-599.682008754	9.8275612806
B3RTA0_TRIAD	-1008.36979663	9.26084257102
B3RUB5_TRIAD	-572.181372125	54.0263517009
B3RUL7_TRIAD	-1067.56460041	8.56818510222
B3RVY6_TRIAD	-976.090917432	9.99586255651
B3RW79_TRIAD	-736.749073619	16.5224798526
B3RWA3_TRIAD	-487.776381838	13.9406810906
B3RWB9_TRIAD	-560.956038811	62.7986290924
B3RWE8_TRIAD	-864.846748989	13.7094555804
B3RWK7_TRIAD	-572.788064809	11.483958012
B3RWT2_TRIAD	-507.734313709	9.82612026867
B3RXH6_TRIAD	-670.432940885	18.8150329806
B3RXL2_TRIAD	-596.245657128	65.8802007344
B3RXL6_TRIAD	-916.818417417	49.6335094935
B3RYM8_TRIAD	-459.997195768	20.0895308264
B3RYW3_TRIAD	-1165.91431252	16.419256081
B3RZA0_TRIAD	-740.833978181	23.1673589907
B3RZC4_TRIAD	-975.058048158	39.1653032859
B3S1P3_TRIAD	-1130.81490937	17.5992830309
B3S1Q6_TRIAD	-407.685983758	10.8216374943
B3S1W6_TRIAD	-570.331357544	19.6861554392
B3S1W8_TRIAD	-3143.46638658	15.2141729906
B3S373_TRIAD	-1553.94142514	11.9731814366
B3S5T4_TRIAD	-565.058565474	15.1483089924
B3S667_TRIAD	-898.613190791	10.5823765611
B3S6D5_TRIAD	-1090.41044022	10.0057866198
B3S7H4_TRIAD	-977.967041826	8.19381577255
B3S805_TRIAD	-1269.81410871	10.5296184185
E0W119_PEDHC	-599.786580679	59.8606239436
E0W1Q6_PEDHC	-1277.09518987	10.7891880047
E0W245_PEDHC	-561.887095321	61.0454574708
E0W2E2_PEDHC	-696.194432487	26.4067452344
E0W2M9_PEDHC	-1666.6579609	11.2557030761
E0W3J6_PEDHC	-798.708728526	12.5486211739
E0W3T7_PEDHC	-1047.168901	8.20919442206
E0V8V7_PEDHC	-3318.00671771	17.282133661
E0V8W8_PEDHC	-970.939066254	65.0698470575
E0V948_PEDHC	-863.409399286	10.122022471
E0V9G8_PEDHC	-1011.55891684	15.0385049868
E0V9S4_PEDHC	-947.234171099	11.1695233895
E0VBA2_PEDHC	-1219.48359017	8.54883242931
E0VC00_PEDHC	-2600.36747571	10.879191475
E0VCN9_PEDHC	-949.880491335	9.31311967243
E0VDJ9_PEDHC	-1095.91843082	10.7105175516
E0VEQ6_PEDHC	-417.293535348	12.189897429
E0VEX9_PEDHC	-431.65311296	18.2424557868
E0VFE0_PEDHC	-1617.67917262	11.8780200359
E0VG14_PEDHC	-804.724073183	11.1434210152
E0VGJ9_PEDHC	-802.183304009	33.3427514034
E0VHF6_PEDHC	-1821.51225492	14.9720221934
E0VI76_PEDHC	-606.926395656	70.8386844486
E0VIH0_PEDHC	-1794.09987692	9.77406138913
E0VIY8_PEDHC	-655.742599541	31.4692715056
E0VJ02_PEDHC	-831.514382302	22.2951667923
E0VJ91_PEDHC	-1177.35185638	17.2920455371
E0VJT6_PEDHC	-991.079057833	19.1610575393
E0VK25_PEDHC	-1131.94682781	22.3442201485
E0VK59_PEDHC	-1687.81252385	12.3182473917
E0VL50_PEDHC	-928.475439227	67.2679306822
E0VLD3_PEDHC	-1105.05103893	10.5838914836
E0VMB8_PEDHC	-1331.33123155	14.805082561
E0VMH2_PEDHC	-1133.21277208	12.8007533385
E0VPG0_PEDHC	-551.563414139	8.66045942191
E0VPZ3_PEDHC	-438.472156352	10.7018581709
E0VQ07_PEDHC	-1405.99613701	12.0173904532
E0VQV4_PEDHC	-783.632997767	52.5275662257
E0VR16_PEDHC	-1668.36518828	20.4354739968
E0VS40_PEDHC	-1112.48021108	14.4233408839
E0VSC3_PEDHC	-1152.69229327	11.903624663
E0VSS7_PEDHC	-2211.03973155	12.7472918172
E0VT52_PEDHC	-530.587523698	10.753230132
E0VUY6_PEDHC	-1594.52580166	8.78583326336
E0VWN5_PEDHC	-1188.00526279	9.33294129724
T1J818_STRMM	-1311.74694923	13.9151074278
T1J8F1_STRMM	-1667.02513336	32.8513063477
T1J8U4_STRMM	-742.115871047	9.6840104283
T1JAI3_STRMM	-129.724289797	9.51415614602
T1JB63_STRMM	-1200.47281982	9.68665635632
T1JB85_STRMM	-1204.61503808	8.61091761053
T1JBF0_STRMM	-833.016381645	8.82576607714
T1JBF4_STRMM	-496.720971301	19.6529701521
T1JC99_STRMM	-582.762831062	68.9063665564
T1JCI3_STRMM	-4307.4130964	8.91972086206
T1JCZ1_STRMM	-1178.50537329	9.41783021269
T1JDV9_STRMM	-385.877448899	11.2502285024
T1JE66_STRMM	-3926.7821714	9.28771265253
T1JET4_STRMM	-2266.84929101	10.6574625798
T1JG54_STRMM	-727.467434926	13.160207974
T1JGX6_STRMM	-1187.05350236	15.3163420477
T1JHU0_STRMM	-1134.65567697	10.8124874923
T1JI26_STRMM	-2528.72010203	8.590439833
T1JJK2_STRMM	-171.252112744	8.62176955501
T1JK15_STRMM	-627.70630683	10.2076162944
T1JLK1_STRMM	-849.144219359	8.42502140779
T1JNP4_STRMM	-631.053909761	74.7150735195
T1JNU9_STRMM	-1375.37247788	9.57230861156
T1JP41_STRMM	-501.869051182	8.28568471684
T1JP55_STRMM	-200.676401799	8.05916305035
T1JP95_STRMM	-609.587547643	35.9279968298
T1IHH0_STRMM	-1401.34343786	24.9649708911
T1IHS1_STRMM	-175.89773882	8.05670060063
T1IHX9_STRMM	-680.32143428	35.2552560296
T1II95_STRMM	-1369.79734048	48.5245490933
T1IL44_STRMM	-1238.79203072	19.4653595607
T1IMF9_STRMM	-758.51626848	10.0427981897
T1IMS8_STRMM	-1110.72811854	9.64827399719
T1INN4_STRMM	-950.747369477	72.6347792083
T1INN6_STRMM	-950.97008552	45.5390193904
T1IPC4_STRMM	-731.691858148	9.84993989251
T1IR96_STRMM	-334.127170496	8.69619460038
T1ISC3_STRMM	-3194.50508107	8.25148694084
T1IU20_STRMM	-715.623360722	13.47487982
T1IUT2_STRMM	-824.875601069	12.4608326054
T1IV31_STRMM	-708.759804017	58.3078128863
T1IVF8_STRMM	-2590.44056382	16.1745524969
T1IVG4_STRMM	-594.29386974	64.4545754811
T1IVZ3_STRMM	-1300.5403777	15.8979459984
T1IWM8_STRMM	-822.952480636	18.9175661644
T1IXF4_STRMM	-530.322072438	15.0619977621
T1IXN3_STRMM	-1541.21969706	8.93474929096
T1IXT1_STRMM	-3055.28726967	8.2588600571
T1IY27_STRMM	-963.073448635	45.547134841
T1IYZ2_STRMM	-393.519733333	18.0896759712
T1IZY9_STRMM	-1170.28449664	9.23868287423
T1J0F5_STRMM	-1074.80287781	9.54790149055
T1J0P6_STRMM	-2169.04317606	19.1336237207
T1J2G6_STRMM	-1179.58217521	12.7998906504
T1J2L3_STRMM	-3403.61605036	12.2367248279
T1J3E7_STRMM	-1510.73122846	9.53691304745
T1J3L9_STRMM	-1728.00311541	27.7107308659
T1J444_STRMM	-1572.29111599	17.6875306755
T1J4M8_STRMM	-1013.23517137	10.5992776449
T1J6E6_STRMM	-2123.34038706	14.9250976687
T1J6L0_STRMM	-828.631127553	28.9430685134
T1J6Z3_STRMM	-1592.76814874	9.02818062078
T1FBU8_HELRO	-731.987574167	15.4281392567
T1FEK8_HELRO	-625.393842046	73.2995069624
T1FMR8_HELRO	-570.312730022	44.3892083808
T1FNN3_HELRO	-606.454114952	62.0919356085
T1FPB4_HELRO	-2184.22689665	8.7740462292
T1FPB8_HELRO	-1181.19633008	21.9226853379
T1FQM1_HELRO	-1328.97535233	8.48607281565
T1FR17_HELRO	-908.403715025	55.5375250855
T1FRI0_HELRO	-419.941962704	12.9330189989
T1FRR7_HELRO	-1122.50742179	8.23204053301
T1FSF7_HELRO	-951.26824134	8.13362255735
T1FSQ3_HELRO	-1069.02252127	20.9208244199
T1FSS9_HELRO	-738.394494731	24.2076845951
T1FT09_HELRO	-1900.36003213	10.3726193548
T1FTG6_HELRO	-1070.52016859	9.01006356539
T1FTH4_HELRO	-2505.94289065	21.5773116296
T1FV47_HELRO	-1173.58989685	20.0260126624
T1FW62_HELRO	-1121.24566128	10.2060049094
T1FWW7_HELRO	-1313.34373372	9.58662366985
T1ED45_HELRO	-1106.74220808	16.1524670645
T1EDH7_HELRO	-2157.52109299	11.8177102544
T1EE75_HELRO	-1169.98385698	11.0615420669
T1EE81_HELRO	-3098.33886868	14.646849766
T1EEE9_HELRO	-954.45323086	52.0475091351
T1EET6_HELRO	-1221.60629423	10.1002032343
T1EF09_HELRO	-1169.56535567	11.3435359387
T1EF88_HELRO	-1063.79477545	14.0421598971
T1EFP3_HELRO	-598.720646762	64.4995376503
T1FXP4_HELRO	-775.471283933	21.9549504274
T1FY89_HELRO	-1125.5102511	16.269571939
T1G0E3_HELRO	-1081.20964598	13.5503251755
T1G0V0_HELRO	-880.802265834	8.64471974415
T1G274_HELRO	-879.801696846	12.2523889078
T1G2K6_HELRO	-1330.64517538	10.5602243272
T1G301_HELRO	-503.018133298	10.3721486064
T1G360_HELRO	-404.686835409	32.152151806
T1G3D6_HELRO	-2450.82379299	11.2567300034
T1G410_HELRO	-858.432106293	8.75620135086
T1G4I6_HELRO	-603.074765583	31.3552472074
T1G5J8_HELRO	-801.477219192	35.5266013674
T1G7H5_HELRO	-446.209395853	12.884764539
T1G9S5_HELRO	-1584.66718456	10.4563056273
T1EHR4_HELRO	-408.705747363	9.01730353632
T1EHW7_HELRO	-484.596624307	18.0451862043
T1ELJ6_HELRO	-1030.72381089	10.0189730763
T1ELW2_HELRO	-655.557357847	27.5009989477
T1ELX9_HELRO	-1072.7924535	11.043951765
T1ELY2_HELRO	-2839.82291286	11.0609002863
T1EVD9_HELRO	-933.949137641	12.3614359092
T1EVY1_HELRO	-279.740864668	8.02643306027
T1EXU5_HELRO	-414.77512081	12.8650358973
T1H3A5_MEGSC	-343.787091173	13.4933161846
T1H6H1_MEGSC	-343.800361591	13.2670861356
T1H6P0_MEGSC	-903.54417782	13.2547402901
T1GA39_MEGSC	-379.290795921	12.5757295535
T1GBV8_MEGSC	-995.462103613	13.5234262024
T1GCW2_MEGSC	-606.117037382	13.8109923543
T1GDR3_MEGSC	-488.414079421	11.5612715459
T1GGD6_MEGSC	-458.884018885	9.52359535743
T1GGG1_MEGSC	-231.269456042	16.0436364176
T1GGI6_MEGSC	-421.256686933	63.9668139919
T1GHW4_MEGSC	-542.034831088	19.1924972445
T1GIX4_MEGSC	-736.206199917	22.689810188
T1GK01_MEGSC	-1867.29182299	8.71735171713
T1GK57_MEGSC	-834.106077541	9.38812204754
T1GMI1_MEGSC	-263.807820289	14.5458405382
T1GPL3_MEGSC	-746.191020921	12.2400204828
T1GQK9_MEGSC	-560.321569849	33.8041778434
T1GSX6_MEGSC	-957.614151252	45.9423457613
T1GYN0_MEGSC	-325.638473543	8.30228388634
T1GYW0_MEGSC	-452.818400407	58.0926680173
T1GZD4_MEGSC	-543.155690528	14.785305403
T1HXD4_RHOPR	-621.436462391	30.002828415
T1HXR9_RHOPR	-3138.79143945	9.42184137769
T1HY39_RHOPR	-2446.7214409	13.6607865485
T1HYI0_RHOPR	-748.942089717	12.1395334256
T1HZ40_RHOPR	-3326.22606182	11.8055633197
T1I007_RHOPR	-1257.19512853	9.90377212203
T1I134_RHOPR	-333.636942945	9.00938634792
T1I2N4_RHOPR	-1631.18711166	11.6489083933
T1I2S5_RHOPR	-1373.46863355	8.02443686357
T1I430_RHOPR	-732.781060587	8.01918396905
T1I4C7_RHOPR	-554.177029577	17.5948992892
T1I4D1_RHOPR	-268.567712798	12.9497312144
T1I4F5_RHOPR	-594.723581682	56.9274493981
T1I4H6_RHOPR	-567.580605578	75.184126333
T1I543_RHOPR	-1160.14713824	14.4993485443
T1I5H4_RHOPR	-1320.57417538	15.0541492192
T1I5P4_RHOPR	-605.554721026	15.8077529832
T1I750_RHOPR	-443.559703572	13.3494561375
T1I7A7_RHOPR	-781.39060199	8.87039446001
T1IAI6_RHOPR	-1246.18082007	9.66765597274
T1IBG0_RHOPR	-629.874559842	8.76592057945
T1IBK3_RHOPR	-653.470712009	27.6357516664
T1IBW3_RHOPR	-589.042452055	60.6659884936
T1ID86_RHOPR	-749.651658271	56.5704942338
T1IDG3_RHOPR	-1123.99751065	13.5330839665
T1IDI6_RHOPR	-976.709687181	8.29298955003
T1IDZ3_RHOPR	-508.55804851	13.2003150164
R4G3K4_RHOPR	-418.075481435	10.1555763446
R4G8Q2_RHOPR	-376.707018505	8.28437777236
T1H8D9_RHOPR	-462.10148115	15.0924403004
T1H983_RHOPR	-751.501927669	20.3523961548
T1HAJ8_RHOPR	-1684.78062031	8.98281621151
T1HCK6_RHOPR	-1422.09811739	8.183199905
T1HDA9_RHOPR	-968.387969127	15.463405961
T1HDI6_RHOPR	-1904.05896279	24.0964888872
T1HEE5_RHOPR	-730.549996357	10.7828018071
T1HHR2_RHOPR	-956.991510663	66.6501116038
T1HHU4_RHOPR	-978.515536535	48.5790482414
T1HIC3_RHOPR	-1178.72263658	19.7341971711
T1HIH2_RHOPR	-223.100809699	17.8184691097
T1HJQ7_RHOPR	-3326.87890203	13.8483585641
T1HLK5_RHOPR	-1189.37412872	11.591563451
T1HRQ9_RHOPR	-878.956272204	11.5959103141
T1HU18_RHOPR	-1099.36481827	10.1657470844
T1HV19_RHOPR	-821.875208548	30.0419935426
T1HV74_RHOPR	-2293.66509898	8.27493621033
T1KFN7_TETUR	-1272.21565948	15.3399835302
T1KFY9_TETUR	-1132.37805039	12.1059115739
T1KGW2_TETUR	-648.656208076	36.4550196483
T1KI82_TETUR	-1360.20970709	8.16271901164
T1KIJ0_TETUR	-1726.77040123	9.50350767973
T1KIN1_TETUR	-692.39528268	18.6211331653
T1KKF3_TETUR	-3225.41589819	12.2277974438
T1KM89_TETUR	-1208.54132703	22.6816312952
T1KM92_TETUR	-1847.44868141	22.8813937281
T1KMM3_TETUR	-1039.91015671	10.038124187
T1KWD6_TETUR	-445.864622775	12.23452553
T1KXY1_TETUR	-1642.29226911	12.1320219179
T1KYQ7_TETUR	-1137.87827454	17.6853604791
T1KZA5_TETUR	-909.57569719	11.1005967942
T1KZH5_TETUR	-743.791990891	53.7119952106
T1L1Q2_TETUR	-555.036027326	17.4190554458
T1L431_TETUR	-1134.23592844	8.69974764003
T1L480_TETUR	-3103.52738616	14.8930977811
T1L557_TETUR	-1170.70629012	18.6593834196
T1JQG0_TETUR	-597.629923503	74.7121257489
T1JS03_TETUR	-1814.12129958	10.0312204626
T1JUH9_TETUR	-809.142900832	11.7615581395
T1JUR4_TETUR	-3029.07975349	11.0988359093
T1JUR7_TETUR	-3215.77010918	11.0988359093
T1JV41_TETUR	-719.810275999	9.62171550973
T1JV66_TETUR	-1081.1159844	8.87827797948
T1JXJ0_TETUR	-885.07638669	22.8231286678
T1K1C0_TETUR	-430.089595803	8.88456114601
T1K449_TETUR	-978.605395923	60.1186613456
T1K8M7_TETUR	-1134.93336169	21.9814980888
T1K9E2_TETUR	-1199.78682643	9.65993776708
T1KAE8_TETUR	-1262.07048942	9.2236090766
T1KD89_TETUR	-1103.38187019	12.6837500621
A0A087W0J1_ECHMU	-3742.6457947	11.6900629841
A0A087W115_ECHMU	-346.472611903	9.66549239351
A0A087W123_ECHMU	-950.982263048	17.066286724
A0A087W1W6_ECHMU	-1214.39664907	17.4112083847
A0A087W255_ECHMU	-2484.35177026	11.7980691073
A0A0S4MLM7_ECHMU	-905.082080389	9.13815266948
U6HBK3_ECHMU	-165.455293316	8.31884915389
A0A068XVR4_ECHMU	-1462.91279774	9.91476477865
A0A068XWA3_ECHMU	-1755.05581437	11.8219711177
A0A068XXB3_ECHMU	-1262.35284219	9.87779931969
A0A068XZ42_ECHMU	-652.958459932	11.5279882151
A0A068Y1G7_ECHMU	-736.59759791	18.4446566804
A0A068Y360_ECHMU	-605.066376587	64.4780909295
A0A068Y372_ECHMU	-1101.26124314	10.6164233092
A0A068Y562_ECHMU	-781.481726934	10.4944243703
A0A068Y5A9_ECHMU	-560.097959125	10.5650031244
A0A068Y5U8_ECHMU	-1341.49280054	13.5790573863
A0A068Y5X9_ECHMU	-1292.01569647	12.6132656256
A0A068Y6U9_ECHMU	-1177.94064367	13.1345953542
A0A068Y8C5_ECHMU	-1259.1373256	52.4418725732
A0A068Y903_ECHMU	-907.39482412	18.05168228
A0A068YAK6_ECHMU	-4583.01524606	8.55649310206
A0A068YBJ3_ECHMU	-446.467458541	24.9043675435
A0A068YC05_ECHMU	-2817.54522849	11.9918252475
A0A068YCH2_ECHMU	-1029.15658976	11.7369855884
A0A068YCR2_ECHMU	-416.966688818	14.9681929921
A0A068YD31_ECHMU	-1101.654414	11.1204310232
A0A068YFC9_ECHMU	-830.142992433	24.0159639437
A0A068YIJ4_ECHMU	-3798.85314901	12.4462017484
A0A068YIK4_ECHMU	-1530.43121256	8.96585936262
A0A068YJB6_ECHMU	-1286.1552582	40.1903649417
A0A068YKD0_ECHMU	-956.580776281	12.4024099596
A0A068YKU8_ECHMU	-1206.05408866	12.3716444621
A0A068YM74_ECHMU	-1061.34547589	10.3999277919
A0A068YMZ0_ECHMU	-1482.1088468	15.2592116026
A0A087VX81_ECHMU	-612.071008506	54.6750347439
A0A087VXA0_ECHMU	-1455.86454177	11.0771839787
A0A087VXD2_ECHMU	-3249.9723274	10.0640824789
A0A087VY40_ECHMU	-1387.29286829	13.0440399185
A0A087VZ13_ECHMU	-1119.84324564	18.4561674765
V8NTU0_OPHHA	-1107.47125652	20.0602635519
V8NTX6_OPHHA	-1533.34268881	39.5228834644
V8NUK3_OPHHA	-1183.90509443	10.8876966714
V8NUP6_OPHHA	-302.13096724	19.451940707
V8NW18_OPHHA	-576.490004794	8.52042287663
V8NW73_OPHHA	-1466.70456456	9.83647200929
V8NWH6_OPHHA	-1159.57545485	12.39802757
V8NXA4_OPHHA	-1246.44179197	9.62612004848
V8NXE2_OPHHA	-951.627550536	22.6332560786
V8NY16_OPHHA	-792.705436153	11.2760304316
V8NZP1_OPHHA	-878.162747688	56.4539431552
V8P0K4_OPHHA	-1228.63821646	19.8652281062
V8P0S2_OPHHA	-2742.71726613	12.4508487391
V8P0U3_OPHHA	-1188.85656598	13.1574870163
V8P1U6_OPHHA	-967.690318472	8.99616179903
V8P2P2_OPHHA	-897.101107146	62.1346608261
V8P311_OPHHA	-1729.44269207	18.9178494142
V8P3G1_OPHHA	-1121.98210463	17.0292952009
V8P3W0_OPHHA	-813.610414337	28.3550426176
V8P5K5_OPHHA	-1509.31789931	10.4000171539
V8P5N0_OPHHA	-582.60047455	75.8850183915
V8P5P5_OPHHA	-546.358684604	27.9933921224
V8P633_OPHHA	-3071.3616934	9.05632318511
V8P7L1_OPHHA	-1997.39035481	12.9713921128
V8P7T0_OPHHA	-640.591840204	15.151109142
V8P7U6_OPHHA	-5137.73753764	8.90104091119
V8P7X7_OPHHA	-263.882243471	27.2915906861
V8P9M1_OPHHA	-3458.48964771	25.8413307263
V8PA78_OPHHA	-1827.22024654	9.77820918334
V8PAD6_OPHHA	-1232.6098482	10.3039918589
V8PBG8_OPHHA	-1578.42316064	9.57470364285
V8PBI7_OPHHA	-1324.63551978	15.1222331008
V8PBZ1_OPHHA	-562.322258005	40.2864335136
V8PDY3_OPHHA	-1292.30676612	9.60398155563
V8PFW4_OPHHA	-590.873813724	73.40862459
V8PFZ1_OPHHA	-878.006811559	22.8516133097
V8N322_OPHHA	-175.479629853	12.0221486103
V8N8P9_OPHHA	-921.101392665	8.01171438588
V8NAA0_OPHHA	-992.890613597	39.5502882542
V8NBZ7_OPHHA	-1161.2293756	60.2625547309
V8NCM0_OPHHA	-601.083156251	77.9238149822
V8NEB2_OPHHA	-233.898943816	16.4913204803
V8NG98_OPHHA	-1652.02034908	11.8469284636
V8NGF1_OPHHA	-529.057809428	64.2766450319
V8NGL7_OPHHA	-1485.31467625	10.5288130833
V8NHC4_OPHHA	-674.668130138	9.21953368395
V8NJ83_OPHHA	-776.676910368	8.17731521477
V8NJC3_OPHHA	-170.146404612	8.29021484269
V8NKU0_OPHHA	-3267.90418482	9.64652675348
V8NN23_OPHHA	-699.626144967	23.8409073776
V8NN65_OPHHA	-1646.76039062	11.004975622
V8NNB7_OPHHA	-617.203472717	72.4580537263
V8NPR0_OPHHA	-1002.65934997	25.0375013627
V8NPV1_OPHHA	-440.764450714	52.6931085562
V8NRF6_OPHHA	-663.008429886	12.7337760091
A0A016T4B0_9BILA	-1020.92490144	10.9911425012
A0A016T578_9BILA	-1752.92406225	8.75085797081
A0A016TMW3_9BILA	-1347.29712067	10.9972587729
A0A016TPE5_9BILA	-816.970496934	31.6741008029
A0A016U1T8_9BILA	-589.280707182	10.438249655
A0A016UFK3_9BILA	-1180.47164911	9.5101145748
A0A016UFM1_9BILA	-895.107163267	11.7972531445
A0A016UGK1_9BILA	-625.442874287	45.3637528814
A0A016UK60_9BILA	-564.059801058	9.79093914731
A0A016UPW4_9BILA	-734.506062043	10.2346405771
A0A016V348_9BILA	-1116.6141407	9.42305891686
A0A016V415_9BILA	-894.574983945	14.9605056978
A0A016VR38_9BILA	-398.534401504	9.17007068136
A0A016RZR0_9BILA	-722.177334467	29.6755569931
A0A016W2D7_9BILA	-1015.03050596	8.1254100487
A0A016WG24_9BILA	-819.446908445	12.0818136967
A0A016WP42_9BILA	-1552.53768877	11.9120425131
A0A016X2G7_9BILA	-411.948815631	21.6896210284
A0A016X379_9BILA	-391.896223377	18.0366094521
A0A016S3D2_9BILA	-3359.28569301	10.5218609508
A0A016S4G4_9BILA	-2313.27658296	10.2011231575
A0A016S6W0_9BILA	-707.06493907	19.2475238603
A0A016S8G0_9BILA	-2073.6686255	8.20913640587
A0A016S9U1_9BILA	-1138.79495265	21.9576024384
A0A016SK36_9BILA	-633.849422715	9.4829147114
A0A016SM43_9BILA	-1666.91768992	10.950872572
A0A016SR07_9BILA	-387.8011447	10.8583350172
A0A016SUT8_9BILA	-418.236683706	14.7601653714
A0A016SV04_9BILA	-575.374998699	8.19071797689
A0A016SV74_9BILA	-771.980653223	27.9381926008
A0A016SXG3_9BILA	-870.925195359	11.1619188932
A0A016SXM6_9BILA	-1064.34049679	18.0204928603
A0A016T035_9BILA	-576.614092879	69.0126570396
U6PA73_HAECO	-1604.75855704	10.2595334147
U6PAU7_HAECO	-1228.58186215	15.2426847583
U6PB77_HAECO	-487.022540604	10.5824137083
U6PBC8_HAECO	-1126.02988695	10.5824137083
U6PBR9_HAECO	-867.044452404	11.4913229532
U6PFN6_HAECO	-914.370152129	18.6764165022
U6PI54_HAECO	-940.374749541	14.8766835945
U6PI77_HAECO	-1415.08480872	9.30119984682
U6PP13_HAECO	-1131.61359034	21.8522286099
U6PPL2_HAECO	-612.830620784	9.61880979773
U6PQS8_HAECO	-1669.11487256	10.950872572
U6PR63_HAECO	-1131.19454063	12.97743721
U6PVI4_HAECO	-3392.0330041	12.2606674827
U6PYX1_HAECO	-1469.67729976	8.48287783676
U6Q0T3_HAECO	-2611.03135758	8.35297629619
U6Q0V2_HAECO	-951.005114961	11.4913229532
U6Q0V5_HAECO	-2079.03263417	10.1282071063
W6NC55_HAECO	-1232.46985695	22.522173004
W6NDE6_HAECO	-3251.59624227	9.96805468084
W6NDR3_HAECO	-1112.94771811	9.88978216773
W6NFY6_HAECO	-942.874036904	8.48287783676
W6NGS6_HAECO	-577.399235035	8.35297629619
W6NQG4_HAECO	-374.025991013	17.4307255023
U6NKN2_HAECO	-1374.53158837	9.41290935537
U6NN53_HAECO	-862.592733066	10.5984797661
U6NSD1_HAECO	-4862.68981562	8.9345878093
U6NWK4_HAECO	-1202.65444704	18.6764165022
U6NYH5_HAECO	-804.066374481	32.0041168367
U6P1U0_HAECO	-1186.04929314	9.76472840071
U6P1W4_HAECO	-414.388882369	14.4767317637
U6P2J8_HAECO	-596.259346126	9.20150057301
U6P2W7_HAECO	-1937.28029833	9.60255244487
U6P5C2_HAECO	-619.162342009	44.4039794482
U6P5L4_HAECO	-577.309841325	68.4297687007
U6P692_HAECO	-2954.54909229	12.3458369736
U6P8T5_HAECO	-1223.82721106	16.5755947607
A0A067RA58_ZOONE	-1096.5495899	10.1085821447
A0A067RBG7_ZOONE	-831.541951727	34.9275290621
A0A067RCH8_ZOONE	-1561.42920254	10.9624849662
A0A067RCZ8_ZOONE	-2656.1182307	8.29419803527
A0A067RDF7_ZOONE	-1049.36717528	8.15927071345
A0A067RFD7_ZOONE	-1350.96889177	9.38587189133
A0A067RFY2_ZOONE	-1623.19446807	10.9794616803
A0A067RH11_ZOONE	-416.096311407	13.8553863665
A0A067RIM4_ZOONE	-876.183767859	13.4721915372
A0A067RJH7_ZOONE	-689.966416091	10.0025730695
A0A067RME2_ZOONE	-2459.08994741	8.06665291975
[truncated: 2,826 more rows]
