# Supplementary material for: TRAL 2.0: Tandem Repeat Detection With Circular Profile Hidden Markov Models and Evolutionary Aligner
Source: Front Bioinform. 2021 Jun 25;1:691865. doi: 10.3389/fbinf.2021.691865 (PMC9581039; doi:10.3389/fbinf.2021.691865)
Supplement: Supplementary file 1 [file DataSheet1.ZIP › Tab_S2_armrp.hmm]

HMMER3/f [3.1b2 | February 2015]
NAME  gul_hs_ungapped_seed2
LENG  42
ALPH  amino
RF    no
MM    no
CONS  yes
CS    no
MAP   yes
DATE  Wed Aug 23 16:56:43 2017
NSEQ  170
EFFN  170.000000
CKSUM 1821210124
STATS LOCAL MSV       -7.9006  0.74615
STATS LOCAL VITERBI   -8.3152  0.74615
STATS LOCAL FORWARD   -3.2267  0.74615
HMM          A        C        D        E        F        G        H        I        K        L        M        N        P        Q        R        S        T        V        W        Y   
            m->m     m->i     m->d     i->m     i->i     d->m     d->d
  COMPO   2.47996  3.75970  3.10346  2.69825  3.46253  3.15116  3.89388  2.81105  3.01283  1.94747  3.50961  2.97380  3.41026  2.93424  3.03669  2.66930  3.00044  2.65661  4.62420  3.91098
          2.68618  4.42225  2.77519  2.73123  3.46354  2.40513  3.72494  3.29354  2.67741  2.69355  4.24690  2.90347  2.73739  3.18146  2.89801  2.37887  2.77519  2.98518  4.58477  3.61503
          1.37883  8.72342  0.29040  0.61958  0.77255  0.00000        *
      1   2.34366  6.97985  3.18554  2.58979  2.78086  1.20736  3.37441  5.81228  4.16211  5.28548  6.02030  2.34927  5.63422  2.65300  2.89832  3.34621  2.71584  3.31271  7.41204  6.00059      1 g - - -
          2.68618  4.42225  2.77519  2.73123  3.46354  2.40513  3.72494  3.29354  2.67741  2.69355  4.24690  2.90347  2.73739  3.18146  2.89801  2.37887  2.77519  2.98518  4.58477  3.61503
          0.00096  7.34555  8.06790  0.61958  0.77255  1.21330  0.35270
      2   2.66229  3.34567  2.21625  3.05160  3.64010  2.39726  4.04266  2.73055  2.61092  3.32501  3.73967  2.36475  3.42781  3.99157  3.21262  2.53874  2.51158  3.03327  4.53825  6.55979      2 d - - -
          2.68618  4.42225  2.77519  2.73123  3.46354  2.40513  3.72494  3.29354  2.67741  2.69355  4.24690  2.90347  2.73739  3.18146  2.89801  2.37887  2.77519  2.98518  4.58477  3.61503
          0.00051  7.97195  8.69430  0.61958  0.77255  0.47352  0.97500
      3   2.69692  3.06838  2.54542  2.37280  5.14897  3.27738  3.43128  6.88445  2.99132  4.18148  4.05495  1.91887  3.00397  2.58047  2.74494  2.42738  3.07756  3.22297  8.48311  3.12445      3 n - - -
          2.68618  4.42225  2.77519  2.73123  3.46354  2.40513  3.72494  3.29354  2.67741  2.69355  4.24690  2.90347  2.73739  3.18146  2.89801  2.37887  2.77519  2.98518  4.58477  3.61503
          0.00030  8.50126  9.22360  0.61958  0.77255  0.82295  0.57827
      4   2.49799  8.14685  2.38982  1.56414  4.70561  4.14469  4.29458  3.12636  2.83553  3.32102  4.16365  4.15840  1.77587  2.31029  4.55543  2.87618  3.71217  3.51772  8.57943  3.99328      4 e - - -
          2.68618  4.42225  2.77519  2.73123  3.46354  2.40513  3.72494  3.29354  2.67741  2.69355  4.24690  2.90347  2.73739  3.18146  2.89801  2.37887  2.77519  2.98518  4.58477  3.61503
          0.00027  8.60324  9.32558  0.61958  0.77255  0.87625  0.53844
      5   2.48668  4.61666  2.89205  3.19454  3.96843  2.50406  4.06449  3.06188  3.05270  2.34131  2.83838  2.29009  3.26750  2.14943  4.32101  3.10263  3.04007  4.29696  4.23102  2.92258      5 q - - -
          2.68618  4.42225  2.77519  2.73123  3.46354  2.40513  3.72494  3.29354  2.67741  2.69355  4.24690  2.90347  2.73739  3.18146  2.89801  2.37887  2.77519  2.98518  4.58477  3.61503
          0.00026  8.65321  9.37556  0.61958  0.77255  1.22012  0.34983
      6   2.51635  2.61113  4.34484  4.18953  2.81164  3.40198  4.14787  1.99490  3.00065  2.12858  3.81581  3.41375  3.19025  3.03193  2.82967  2.86515  2.67809  2.77849  8.45424  4.39817      6 i - - -
          2.68618  4.42225  2.77519  2.73123  3.46354  2.40513  3.72494  3.29354  2.67741  2.69355  4.24690  2.90347  2.73739  3.18146  2.89801  2.37887  2.77519  2.98518  4.58477  3.61503
          0.00025  8.67157  9.39392  0.61958  0.77255  0.25614  1.48738
      7   2.37265  4.71757  2.85631  2.38066  7.60207  3.57862  3.24288  7.08902  1.84242  2.94384  3.93926  3.00581  3.98449  2.08902  1.97902  3.06127  3.07530  5.09886  4.38495  4.91756      7 k - - -
          2.68618  4.42225  2.77519  2.73123  3.46354  2.40513  3.72494  3.29354  2.67741  2.69355  4.24690  2.90347  2.73739  3.18146  2.89801  2.37887  2.77519  2.98518  4.58477  3.61503
          0.00024  8.71331  9.43566  0.61958  0.77255  0.19477  1.73175
      8   2.09781  8.23106  3.22770  2.40325  2.56949  4.08978  4.16130  2.95176  3.18057  2.82762  3.22966  3.55257  3.73314  2.53900  3.04647  3.30107  2.89538  2.98326  3.44371  2.38856      8 a - - -
          2.68618  4.42225  2.77519  2.73123  3.46354  2.40513  3.72494  3.29354  2.67741  2.69355  4.24690  2.90347  2.73739  3.18146  2.89801  2.37887  2.77519  2.98518  4.58477  3.61503
          0.00024  8.72342  9.44577  0.61958  0.77255  0.48576  0.95510
      9   2.91530  4.31304  4.00900  2.94366  2.59809  4.38641  4.05356  1.72821  7.06339  1.52805  3.07186  7.27189  4.03706  4.34002  3.89751  3.46164  4.08476  1.63137  7.95787  3.92540      9 l - - -
          2.68618  4.42225  2.77519  2.73123  3.46354  2.40513  3.72494  3.29354  2.67741  2.69355  4.24690  2.90347  2.73739  3.18146  2.89801  2.37887  2.77519  2.98518  4.58477  3.61503
          0.00024  8.72342  9.44577  0.61958  0.77255  0.48576  0.95510
     10   2.98228  2.95514  7.77520  3.45894  3.33293  3.92886  4.46851  1.75406  3.64466  1.80349  2.77118  3.97050  7.47013  3.40653  3.40527  2.76996  3.52943  1.89771  3.76148  3.85835     10 i - - -
          2.68618  4.42225  2.77519  2.73123  3.46354  2.40513  3.72494  3.29354  2.67741  2.69355  4.24690  2.90347  2.73739  3.18146  2.89801  2.37887  2.77519  2.98518  4.58477  3.61503
          0.00024  8.72342  9.44577  0.61958  0.77255  0.48576  0.95510
     11   2.77129  8.26478  2.30248  1.60270  4.09692  3.18404  3.19665  4.09002  2.69373  4.11582  3.88982  2.63404  3.76673  2.48725  2.54469  2.70927  3.34897  3.36330  4.71145  4.27874     11 e - - -
          2.68618  4.42225  2.77519  2.73123  3.46354  2.40513  3.72494  3.29354  2.67741  2.69355  4.24690  2.90347  2.73739  3.18146  2.89801  2.37887  2.77519  2.98518  4.58477  3.61503
          0.00465  8.72342  5.40970  0.61958  0.77255  0.48576  0.95510
     12   2.14857  2.87465  3.40554  2.30356  7.60131  3.52798  3.92327  3.23484  3.74455  2.10672  3.71578  3.21750  3.23274  2.62307  3.49705  1.97471  2.42854  3.95839  8.68994  5.02118     12 s - - -
          2.68618  4.42225  2.77519  2.73123  3.46354  2.40513  3.72494  3.29354  2.67741  2.69355  4.24690  2.90347  2.73739  3.18146  2.89801  2.37887  2.77519  2.98518  4.58477  3.61503
          0.05450  8.71902  2.93977  0.61958  0.77255  0.29344  1.36921
     13   3.62203  8.21323  3.12207  1.94286  7.55970  1.24832  3.72822  4.73792  3.29472  3.76801  4.02697  2.52820  3.17198  2.82828  3.05427  2.38721  3.71230  6.60463  8.64508  3.18191     13 g - - -
          2.68618  4.42225  2.77519  2.73123  3.46354  2.40513  3.72494  3.29354  2.67741  2.69355  4.24690  2.90347  2.73739  3.18146  2.89801  2.37887  2.77519  2.98518  4.58477  3.61503
          0.00026  8.66942  9.39177  0.61958  0.77255  0.37298  1.16693
     14   1.83283  3.27570  4.39075  3.73738  6.61120  1.34393  7.18782  2.79899  6.33311  2.25272  3.68182  2.87960  4.44705  4.13417  3.41169  3.04282  3.11556  2.49835  4.70000  4.61086     14 g - - -
          2.68618  4.42225  2.77519  2.73123  3.46354  2.40513  3.72494  3.29354  2.67741  2.69355  4.24690  2.90347  2.73739  3.18146  2.89801  2.37887  2.77519  2.98518  4.58477  3.61503
          0.00025  8.70756  9.42990  0.61958  0.77255  1.52860  0.24442
     15   5.94293  4.43308  7.92235  7.30586  2.31403  4.82419  4.60861  1.69811  4.28473  1.04850  2.59168  7.28145  3.55893  7.21532  3.90233  4.88072  4.33700  1.75350  7.93744  6.76183     15 l - - -
          2.68618  4.42225  2.77519  2.73123  3.46354  2.40513  3.72494  3.29354  2.67741  2.69355  4.24690  2.90347  2.73739  3.18146  2.89801  2.37887  2.77519  2.98518  4.58477  3.61503
          0.00025  8.70756  9.42990  0.61958  0.77255  1.52860  0.24442
     16   3.15572  5.33750  2.27319  2.14325  7.59657  4.07205  4.61824  7.08354  2.89958  3.66181  7.29038  3.01951  1.47010  2.03182  2.14562  2.81568  3.98083  4.89562  8.68194  4.64008     16 p - - -
          2.68618  4.42225  2.77519  2.73123  3.46354  2.40513  3.72494  3.29354  2.67741  2.69355  4.24690  2.90347  2.73739  3.18146  2.89801  2.37887  2.77519  2.98518  4.58477  3.61503
          0.00025  8.70756  9.42990  0.61958  0.77255  1.52860  0.24442
     17   2.10454  5.00983  2.75152  2.82356  3.64805  6.52935  3.49147  3.25866  2.00121  2.42870  3.68777  3.49937  2.41522  3.26940  2.73422  3.51761  2.68673  2.74852  4.90017  4.45046     17 k - - -
          2.68618  4.42225  2.77519  2.73123  3.46354  2.40513  3.72494  3.29354  2.67741  2.69355  4.24690  2.90347  2.73739  3.18146  2.89801  2.37887  2.77519  2.98518  4.58477  3.61503
          0.00025  8.70756  9.42990  0.61958  0.77255  0.59067  0.80734
     18   3.35057  7.32356  4.36279  7.31402  2.67821  4.35675  7.45636  2.02274  7.09528  0.70306  2.32754  7.28959  4.70166  7.22347  7.09782  3.87937  3.29878  3.43731  7.94555  3.17862     18 l - - -
          2.68618  4.42225  2.77519  2.73123  3.46354  2.40513  3.72494  3.29354  2.67741  2.69355  4.24690  2.90347  2.73739  3.18146  2.89801  2.37887  2.77519  2.98518  4.58477  3.61503
          0.02199  8.71585  3.83587  0.61958  0.77255  0.22889  1.58678
     19   3.12557  3.47093  7.91116  3.11529  3.16608  4.21869  7.44159  2.27818  3.54164  1.52517  2.66926  7.27333  4.71922  7.20677  5.00056  3.34000  3.19381  1.17311  7.93235  6.75663     19 v - - -
          2.68618  4.42225  2.77519  2.73123  3.46354  2.40513  3.72494  3.29354  2.67741  2.69355  4.24690  2.90347  2.73739  3.18146  2.89801  2.37887  2.77519  2.98518  4.58477  3.61503
          0.00025  8.70185  9.42419  0.61958  0.77255  0.93699  0.49726
     20   2.53851  3.66730  2.60360  2.09648  4.21928  3.63570  3.41917  4.93696  2.43081  2.43085  4.60839  2.45167  4.02883  2.07349  2.49674  2.72035  3.80681  3.88061  5.21861  5.19912     20 q - - -
          2.68618  4.42225  2.77519  2.73123  3.46354  2.40513  3.72494  3.29354  2.67741  2.69355  4.24690  2.90347  2.73739  3.18146  2.89801  2.37887  2.77519  2.98518  4.58477  3.61503
          0.00025  8.70841  9.43076  0.61958  0.77255  0.15139  1.96263
     21   2.94858  5.47260  3.75436  4.15744  3.63628  4.23821  3.96704  2.87750  3.96502  0.86014  2.91804  3.83186  4.34447  3.01099  3.31179  4.05358  3.35538  3.26813  4.70655  2.62399     21 l - - -
          2.68618  4.42225  2.77519  2.73123  3.46354  2.40513  3.72494  3.29354  2.67741  2.69355  4.24690  2.90347  2.73739  3.18146  2.89801  2.37887  2.77519  2.98518  4.58477  3.61503
          0.00024  8.72342  9.44577  0.61958  0.77255  0.48576  0.95510
     22   3.67578  4.76197  7.93781  4.20709  3.32151  7.12950  7.46385  2.60119  7.10266  0.52133  2.40096  7.29702  4.47010  3.39292  7.10527  3.79317  4.06695  2.71307  7.95309  6.77749     22 L - - -
          2.68618  4.42225  2.77519  2.73123  3.46354  2.40513  3.72494  3.29354  2.67741  2.69355  4.24690  2.90347  2.73739  3.18146  2.89801  2.37887  2.77519  2.98518  4.58477  3.61503
          0.00024  8.72342  9.44577  0.61958  0.77255  0.48576  0.95510
     23   3.15419  8.26504  3.38779  2.41177  3.16572  3.22187  2.79576  3.75828  2.46144  3.89923  3.89221  2.78496  3.29972  2.41948  2.19353  1.98630  2.48342  4.52650  8.69699  4.56161     23 s - - -
          2.68618  4.42225  2.77519  2.73123  3.46354  2.40513  3.72494  3.29354  2.67741  2.69355  4.24690  2.90347  2.73739  3.18146  2.89801  2.37887  2.77519  2.98518  4.58477  3.61503
          0.00024  8.72342  9.44577  0.61958  0.77255  0.48576  0.95510
     24   2.77019  8.26473  2.81209  3.17594  7.61088  2.95326  2.60636  3.84988  2.18685  2.65385  4.65681  2.64541  3.74423  4.01494  3.11205  1.49604  3.23434  2.72322  8.69677  4.71652     24 s - - -
          2.68618  4.42225  2.77519  2.73123  3.46354  2.40513  3.72494  3.29354  2.67741  2.69355  4.24690  2.90347  2.73739  3.18146  2.89801  2.37887  2.77519  2.98518  4.58477  3.61503
          0.01002  8.72342  4.62483  0.61958  0.77255  0.48576  0.95510
     25   3.29225  4.32167  2.47559  1.84728  4.97504  3.10697  3.36794  3.18995  2.64484  3.31549  4.17566  2.75862  2.30800  3.09081  2.79068  2.27031  2.85916  3.84834  8.68679  5.11076     25 e - - -
          2.68618  4.42225  2.77519  2.73123  3.46354  2.40513  3.72494  3.29354  2.67741  2.69355  4.24690  2.90347  2.73739  3.18146  2.89801  2.37887  2.77519  2.98518  4.58477  3.61503
          0.00586  8.71364  5.17088  0.61958  0.77255  1.24451  0.33979
     26   3.13517  4.66036  1.41491  2.73461  3.99094  4.85414  3.17157  5.07018  2.87832  4.82930  4.23951  2.01380  3.76886  2.78939  2.66501  2.10225  3.66909  3.23303  8.68192  4.49728     26 d - - -
          2.68618  4.42225  2.77519  2.73123  3.46354  2.40513  3.72494  3.29354  2.67741  2.69355  4.24690  2.90347  2.73739  3.18146  2.89801  2.37887  2.77519  2.98518  4.58477  3.61503
          0.10418  8.70803  2.31493  0.61958  0.77255  0.39631  1.11717
     27   2.82718  4.06011  2.83996  1.58471  2.63719  3.69651  6.62876  3.02290  3.61950  2.54673  7.15115  3.83547  1.95823  3.09574  4.56756  2.43513  3.17713  3.69519  4.59848  3.67530     27 e - - -
          2.68618  4.42225  2.77519  2.73123  3.46354  2.40513  3.72494  3.29354  2.67741  2.69355  4.24690  2.90347  2.73739  3.18146  2.89801  2.37887  2.77519  2.98518  4.58477  3.61503
          0.00027  8.61618  9.33852  0.61958  0.77255  0.56988  0.83377
     28   3.20202  8.22094  2.10849  2.00792  4.63501  3.20430  3.71830  4.27770  1.96340  3.83165  3.51543  2.54573  3.29868  3.29752  3.04118  2.39378  2.67914  2.91122  8.65290  4.76306     28 k - - -
          2.68618  4.42225  2.77519  2.73123  3.46354  2.40513  3.72494  3.29354  2.67741  2.69355  4.24690  2.90347  2.73739  3.18146  2.89801  2.37887  2.77519  2.98518  4.58477  3.61503
          0.00025  8.67779  9.40014  0.61958  0.77255  0.37655  1.15908
     29   3.01826  7.31819  7.92051  7.30431  3.86030  3.94245  4.81594  1.47454  7.08648  1.83758  4.00604  3.86594  7.47921  3.33455  4.11581  2.96421  2.00352  1.55259  7.94012  3.82772     29 i - - -
          2.68618  4.42225  2.77519  2.73123  3.46354  2.40513  3.72494  3.29354  2.67741  2.69355  4.24690  2.90347  2.73739  3.18146  2.89801  2.37887  2.77519  2.98518  4.58477  3.61503
          0.00025  8.70994  9.43229  0.61958  0.77255  0.16267  1.89624
     30   2.34795  5.49617  4.08868  3.75994  4.44697  3.78109  4.51958  2.77814  2.46315  1.92107  4.79321  3.56890  4.24188  1.86545  2.65805  4.04469  2.61095  2.04778  8.63539  3.68222     30 q - - -
          2.68618  4.42225  2.77519  2.73123  3.46354  2.40513  3.72494  3.29354  2.67741  2.69355  4.24690  2.90347  2.73739  3.18146  2.89801  2.37887  2.77519  2.98518  4.58477  3.61503
          0.00024  8.72342  9.44577  0.61958  0.77255  0.48576  0.95510
     31   2.82103  3.39947  3.30020  2.00907  2.91934  4.87234  4.62492  4.33395  2.15296  2.88775  4.95200  3.23406  6.92210  2.40969  2.09786  2.45696  2.95108  3.20511  3.38074  4.94510     31 e - - -
          2.68618  4.42225  2.77519  2.73123  3.46354  2.40513  3.72494  3.29354  2.67741  2.69355  4.24690  2.90347  2.73739  3.18146  2.89801  2.37887  2.77519  2.98518  4.58477  3.61503
          0.00024  8.72342  9.44577  0.61958  0.77255  0.48576  0.95510
     32   1.97478  3.33699  2.67293  2.21779  7.60983  3.38648  3.52662  4.11466  2.76432  3.36144  4.17746  2.14235  3.32846  2.81403  3.29093  2.58942  3.10794  3.37578  4.35916  3.28292     32 a - - -
          2.68618  4.42225  2.77519  2.73123  3.46354  2.40513  3.72494  3.29354  2.67741  2.69355  4.24690  2.90347  2.73739  3.18146  2.89801  2.37887  2.77519  2.98518  4.58477  3.61503
          0.00683  8.72342  5.01416  0.61958  0.77255  0.48576  0.95510
     33   0.79044  2.45480  4.36786  4.82110  4.49981  3.11494  4.56938  3.40631  6.58553  3.09177  6.53823  6.93823  4.20454  3.70522  4.67089  2.74096  2.72861  2.19467  8.03255  6.83551     33 a - - -
          2.68618  4.42225  2.77519  2.73123  3.46354  2.40513  3.72494  3.29354  2.67741  2.69355  4.24690  2.90347  2.73739  3.18146  2.89801  2.37887  2.77519  2.98518  4.58477  3.61503
          0.00982  8.71683  4.64540  0.61958  0.77255  1.05471  0.42816
     34   1.59287  2.65665  7.91882  7.30255  2.69690  3.38546  7.44732  2.97430  4.44688  1.70521  3.56570  7.27969  4.24622  3.85677  3.15264  3.48297  2.27206  2.03888  7.93742  4.88779     34 a - - -
          2.68618  4.42225  2.77519  2.73123  3.46354  2.40513  3.72494  3.29354  2.67741  2.69355  4.24690  2.90347  2.73739  3.18146  2.89801  2.37887  2.77519  2.98518  4.58477  3.61503
          0.00025  8.70726  9.42961  0.61958  0.77255  0.51236  0.91399
     35   2.45624  3.23199  2.76145  2.95081  4.41138  1.90031  4.29619  3.82889  2.76560  4.21175  3.15314  3.07318  6.91647  2.60119  2.71257  2.80341  3.42585  3.83158  2.11703  3.97540     35 g - - -
          2.68618  4.42225  2.77519  2.73123  3.46354  2.40513  3.72494  3.29354  2.67741  2.69355  4.24690  2.90347  2.73739  3.18146  2.89801  2.37887  2.77519  2.98518  4.58477  3.61503
          0.00024  8.71683  9.43918  0.61958  0.77255  0.24568  1.52404
     36   1.50640  2.74459  7.93780  4.31029  3.79877  3.57290  7.46370  2.27637  4.32858  1.47092  3.91082  7.29691  7.49291  7.23079  7.10515  3.83704  2.39765  2.12010  4.22811  3.38911     36 l - - -
          2.68618  4.42225  2.77519  2.73123  3.46354  2.40513  3.72494  3.29354  2.67741  2.69355  4.24690  2.90347  2.73739  3.18146  2.89801  2.37887  2.77519  2.98518  4.58477  3.61503
          0.00024  8.72342  9.44577  0.61958  0.77255  0.48576  0.95510
     37   6.01280  7.38284  7.99243  4.31198  2.50432  7.18610  7.51936  2.30024  7.15822  0.52209  3.41000  7.35389  7.54485  4.37213  7.15921  6.49885  3.84276  2.21224  4.27689  4.42553     37 L - - -
          2.68618  4.42225  2.77519  2.73123  3.46354  2.40513  3.72494  3.29354  2.67741  2.69355  4.24690  2.90347  2.73739  3.18146  2.89801  2.37887  2.77519  2.98518  4.58477  3.61503
          0.02088  8.72342  3.88733  0.61958  0.77255  0.48576  0.95510
     38   3.05403  3.45500  3.37340  2.92313  4.46097  2.63206  2.79298  4.42184  2.52825  3.16482  3.84391  3.33257  6.90123  2.38048  2.03297  1.83125  2.95603  3.64211  3.85368  4.32384     38 s - - -
          2.68618  4.42225  2.77519  2.73123  3.46354  2.40513  3.72494  3.29354  2.67741  2.69355  4.24690  2.90347  2.73739  3.18146  2.89801  2.37887  2.77519  2.98518  4.58477  3.61503
          0.00957  8.70279  4.67101  0.61958  0.77255  1.70489  0.20064
     39   2.87808  4.23068  3.67484  2.74994  7.56988  6.49840  2.74068  3.80237  3.12357  3.61389  4.16734  0.82142  6.89181  3.91038  3.24080  2.52996  3.57486  3.39376  8.66197  3.76363     39 n - - -
          2.68618  4.42225  2.77519  2.73123  3.46354  2.40513  3.72494  3.29354  2.67741  2.69355  4.24690  2.90347  2.73739  3.18146  2.89801  2.37887  2.77519  2.98518  4.58477  3.61503
          0.01967  8.69346  3.94689  0.61958  0.77255  1.97773  0.14894
     40   3.30902  3.81487  4.53962  3.63719  2.84362  7.08115  7.41549  1.95374  4.41462  0.71642  2.82822  7.24866  7.44471  7.18252  7.05691  4.06232  4.65331  2.52957  4.63202  3.72131     40 l - - -
          2.68618  4.42225  2.77519  2.73123  3.46354  2.40513  3.72494  3.29354  2.67741  2.69355  4.24690  2.90347  2.73739  3.18146  2.89801  2.37887  2.77519  2.98518  4.58477  3.61503
          0.01493  8.67404  4.22325  0.61958  0.77255  2.37664  0.09746
     41   2.18701  2.42676  7.87404  7.25765  2.61057  4.13524  7.40098  2.79759  4.66807  2.34600  3.57743  7.23385  3.80688  4.24502  4.48071  1.62149  2.18480  2.07223  3.88643  4.70306     41 s - - -
          2.68618  4.42225  2.77519  2.73123  3.46354  2.40513  3.72494  3.29354  2.67741  2.69355  4.24690  2.90347  2.73739  3.18146  2.89801  2.37887  2.77519  2.98518  4.58477  3.61503
          0.05652  8.65936  2.90443  0.61958  0.77255  2.59526  0.07756
     42   2.38000  4.57409  2.42382  2.68991  2.83219  3.53805  4.49507  3.57168  2.71987  2.60535  3.90003  3.26563  6.80965  3.01061  2.10600  2.01759  2.92155  3.91906  5.20815  3.47328     42 s - - -
          2.68618  4.42225  2.77519  2.73123  3.46354  2.40513  3.72494  3.29354  2.67741  2.69355  4.24690  2.90347  2.73739  3.18146  2.89801  2.37887  2.77519  2.98518  4.58477  3.61503
          0.00018  8.60303        *  0.61958  0.77255  0.00000        *
//
